# Supplementary material for: A putative silencer variant in a spontaneous canine model of retinitis pigmentosa
Source: PLoS Genet. 2020 Mar 9;16(3):e1008659. doi: 10.1371/journal.pgen.1008659 (PMC7082071; doi:10.1371/journal.pgen.1008659)
Supplement: S2 Table — Filtering the whole-genome data from two type 1 PRA cases against 268 controls resulted in 233 variants. (XLSX) [file pgen.1008659.s005.xlsx]

## Sheet: Sheet1
Chromosome	Position	Reference	Alternative	Gene name (Ensembl)	Function (Ensembl)	Exonic Function (Ensembl)	Protein change (Ensembl)
chr15	7077804	TCACCAC	T	DLGAP3	exonic	nonframeshift_deletion	p.227_228del
chr15	603169	T	C	C1orf50	exonic	nonsynonymous_SNV	p.M1V
chr15	603940	G	C	P3H1	splicing	.	.
chr15	2064277	C	T	SLFNL1	splicing	.	.
chr15	627033	C	T	CLDN19	UTR5	.	.
chr15	257496	G	A	ENSCAFG00000002485	downstream	.	.
chr15	257506	G	A	ENSCAFG00000002485	downstream	.	.
chr15	494751	G	C	SLC2A1	downstream	.	.
chr15	527412	GGACA	G	ERMAP	downstream	.	.
chr15	758723	C	T	ENSCAFG00000040335	downstream	.	.
chr15	7008089	T	TG	ZMYM6	downstream	.	.
chr15	220293	CA	C	ENSCAFG00000039839–ENSCAFG00000002484	intergenic	.	.
chr15	221963	TTTTTG	T	ENSCAFG00000039839–ENSCAFG00000002484	intergenic	.	.
chr15	223338	T	C	ENSCAFG00000039839–ENSCAFG00000002484	intergenic	.	.
chr15	223404	TC	T	ENSCAFG00000039839–ENSCAFG00000002484	intergenic	.	.
chr15	227145	A	AAAAATAAAATAAAAT	ENSCAFG00000039839–ENSCAFG00000002484	intergenic	.	.
chr15	267075	G	A	ENSCAFG00000002485–ENSCAFG00000002486	intergenic	.	.
chr15	269086	C	A	ENSCAFG00000002485–ENSCAFG00000002486	intergenic	.	.
chr15	272207	T	TCACACACA	ENSCAFG00000002485–ENSCAFG00000002486	intergenic	.	.
chr15	290751	G	C	ENSCAFG00000002486–ENSCAFG00000002488	intergenic	.	.
chr15	302134	C	T	ENSCAFG00000002488–ENSCAFG00000002491	intergenic	.	.
chr15	310820	C	G	ENSCAFG00000002488–ENSCAFG00000002491	intergenic	.	.
chr15	310828	C	T	ENSCAFG00000002488–ENSCAFG00000002491	intergenic	.	.
chr15	310875	C	T	ENSCAFG00000002488–ENSCAFG00000002491	intergenic	.	.
chr15	325591	G	A	ENSCAFG00000002488–ENSCAFG00000002491	intergenic	.	.
chr15	345142	C	CCCCAGTCCCATGATTCCCTTAAATAAAATAAAAACAGAATT	ENSCAFG00000002491–ENSCAFG00000040650	intergenic	.	.
chr15	348109	CA	C	ENSCAFG00000002491–ENSCAFG00000040650	intergenic	.	.
chr15	348334	C	G	ENSCAFG00000002491–ENSCAFG00000040650	intergenic	.	.
chr15	348762	C	T	ENSCAFG00000002491–ENSCAFG00000040650	intergenic	.	.
chr15	357636	G	A	ENSCAFG00000002491–ENSCAFG00000040650	intergenic	.	.
chr15	361909	G	C	ENSCAFG00000002491–ENSCAFG00000040650	intergenic	.	.
chr15	394702	TACACACAC	T	ENSCAFG00000002491–ENSCAFG00000040650	intergenic	.	.
chr15	399978	A	T	ENSCAFG00000002491–ENSCAFG00000040650	intergenic	.	.
chr15	403144	G	GGGGT	ENSCAFG00000002491–ENSCAFG00000040650	intergenic	.	.
chr15	405398	A	C	ENSCAFG00000002491–ENSCAFG00000040650	intergenic	.	.
chr15	406684	G	A	ENSCAFG00000002491–ENSCAFG00000040650	intergenic	.	.
chr15	408006	C	T	ENSCAFG00000002491–ENSCAFG00000040650	intergenic	.	.
chr15	415063	A	T	ENSCAFG00000002491–ENSCAFG00000040650	intergenic	.	.
chr15	496220	G	A	SLC2A1–ZNF691	intergenic	.	.
chr15	501113	C	T	SLC2A1–ZNF691	intergenic	.	.
chr15	502092	G	C	SLC2A1–ZNF691	intergenic	.	.
chr15	508378	C	CTTT	SLC2A1–ZNF691	intergenic	.	.
chr15	523338	GGGA	G	ZNF691–ERMAP	intergenic	.	.
chr15	526644	G	A	ZNF691–ERMAP	intergenic	.	.
chr15	539507	TAC	T	ERMAP–SVBP	intergenic	.	.
chr15	540113	T	C	ERMAP–SVBP	intergenic	.	.
chr15	544867	C	CTTTTTTTTTTTTTTTTACT	ERMAP–SVBP	intergenic	.	.
chr15	548105	G	A	ERMAP–SVBP	intergenic	.	.
chr15	561242	G	C	SVBP–ENSCAFG00000002514	intergenic	.	.
chr15	561430	G	A	SVBP–ENSCAFG00000002514	intergenic	.	.
chr15	591432	G	C	ENSCAFG00000002514–C1orf50	intergenic	.	.
chr15	591850	ATTTATTTGTTTGTTTG	A	ENSCAFG00000002514–C1orf50	intergenic	.	.
chr15	591854	ATTTGTTTGTTTG	*	ENSCAFG00000002514–C1orf50	intergenic	.	.
chr15	591866	GTTTA	*	ENSCAFG00000002514–C1orf50	intergenic	.	.
chr15	592984	C	G	ENSCAFG00000002514–C1orf50	intergenic	.	.
chr15	624359	GGCCGGGAAACGGCTCCGGGATCTC	G	P3H1–CLDN19	intergenic	.	.
chr15	632841	CAGAG	C	CLDN19–YBX1	intergenic	.	.
chr15	635012	C	G	CLDN19–YBX1	intergenic	.	.
chr15	637137	C	T	CLDN19–YBX1	intergenic	.	.
chr15	893820	G	A	RIMKLA–FOXJ3	intergenic	.	.
chr15	903378	AT	A	RIMKLA–FOXJ3	intergenic	.	.
chr15	906455	T	A	RIMKLA–FOXJ3	intergenic	.	.
chr15	915140	A	G	RIMKLA–FOXJ3	intergenic	.	.
chr15	915366	A	G	RIMKLA–FOXJ3	intergenic	.	.
chr15	923419	C	T	RIMKLA–FOXJ3	intergenic	.	.
chr15	1126345	T	C	GUCA2B–ENSCAFG00000034373	intergenic	.	.
chr15	1126354	T	C	GUCA2B–ENSCAFG00000034373	intergenic	.	.
chr15	1137763	C	CTTTCTTTCTTTCTT	GUCA2B–ENSCAFG00000034373	intergenic	.	.
chr15	1140278	T	TACACACACACACACAC	GUCA2B–ENSCAFG00000034373	intergenic	.	.
chr15	1154149	G	A	GUCA2B–ENSCAFG00000034373	intergenic	.	.
chr15	1202560	A	AAAACAAAC	GUCA2B–ENSCAFG00000034373	intergenic	.	.
chr15	1236249	A	AT	ENSCAFG00000034373–ENSCAFG00000033439	intergenic	.	.
chr15	1244389	A	G	ENSCAFG00000034373–ENSCAFG00000033439	intergenic	.	.
chr15	1335727	G	A	ENSCAFG00000034228–ENSCAFG00000035604	intergenic	.	.
chr15	1363704	G	T	ENSCAFG00000034228–ENSCAFG00000035604	intergenic	.	.
chr15	1373922	CCA	C	ENSCAFG00000034228–ENSCAFG00000035604	intergenic	.	.
chr15	1373923	C	*	ENSCAFG00000034228–ENSCAFG00000035604	intergenic	.	.
chr15	1493329	C	CGA	ENSCAFG00000035604–HIVEP3	intergenic	.	.
chr15	1543605	CAAAAA	C	ENSCAFG00000035604–HIVEP3	intergenic	.	.
chr15	1657451	G	T	EDN2–ENSCAFG00000032235	intergenic	.	.
chr15	1661580	G	A	EDN2–ENSCAFG00000032235	intergenic	.	.
chr15	1664021	T	G	EDN2–ENSCAFG00000032235	intergenic	.	.
chr15	1672442	G	A	EDN2–ENSCAFG00000032235	intergenic	.	.
chr15	1691318	G	C	EDN2–ENSCAFG00000032235	intergenic	.	.
chr15	1774569	C	T	ENSCAFG00000032235–ENSCAFG00000037411	intergenic	.	.
chr15	1839146	T	TA	ENSCAFG00000032235–ENSCAFG00000037411	intergenic	.	.
chr15	1846047	C	T	ENSCAFG00000037411–ENSCAFG00000038329	intergenic	.	.
chr15	1887877	AAAAAT	A	ENSCAFG00000038329–SCMH1	intergenic	.	.
chr15	2346756	C	T	NFYC–RIMS3	intergenic	.	.
chr15	2593428	A	G	SMAP2–ENSCAFG00000032540	intergenic	.	.
chr15	2593439	G	A	SMAP2–ENSCAFG00000032540	intergenic	.	.
chr15	3080296	G	C	TRIT1–ENSCAFG00000029263	intergenic	.	.
chr15	3311826	CTTTT	C,CTTT	PABPC4–ENSCAFG00000003087	intergenic	.	.
chr15	3716530	CTTTCTT	C	MACF1–NDUFS5	intergenic	.	.
chr15	3789300	C	T	AKIRIN1–RHBDL2	intergenic	.	.
chr15	3929176	G	GTATTTATTTATTTATT	RRAGC–ENSCAFG00000024708	intergenic	.	.
chr15	4064393	T	A	RRAGC–ENSCAFG00000024708	intergenic	.	.
chr15	4084556	TTTCCCTTCCCTTCCCTTCCCTTCCC	T	RRAGC–ENSCAFG00000024708	intergenic	.	.
chr15	4292224	GCTTT	G	RRAGC–ENSCAFG00000024708	intergenic	.	.
chr15	4322252	ATTTTCTTTTCTTTTCTTTTC	A	ENSCAFG00000024708–ENSCAFG00000036442	intergenic	.	.
chr15	4384707	G	A	ENSCAFG00000036442–ENSCAFG00000035580	intergenic	.	.
chr15	4399897	C	T	ENSCAFG00000036442–ENSCAFG00000035580	intergenic	.	.
chr15	4431148	T	A	ENSCAFG00000036442–ENSCAFG00000035580	intergenic	.	.
chr15	4592445	T	A	FHL3–ENSCAFG00000003222	intergenic	.	.
chr15	5115477	G	A	MANEAL–ENSCAFG00000040844	intergenic	.	.
chr15	5172379	T	C	ENSCAFG00000040844–ENSCAFG00000037516	intergenic	.	.
chr15	5213269	CTGTGTGTGTG	CTGTGTGTGTGTGTGTG,C	ENSCAFG00000036143–GRIK3	intergenic	.	.
chr15	5592452	C	CTGG	GRIK3–ENSCAFG00000032989	intergenic	.	.
chr15	5684760	GC	G	ENSCAFG00000032989–ENSCAFG00000035419	intergenic	.	.
chr15	5808616	GTAGATAGA	G	ENSCAFG00000035419–CSF3R	intergenic	.	.
chr15	6305529	A	AAAGAAAGG	AGO1–AGO4	intergenic	.	.
chr15	6434154	G	A	CLSPN–C1orf216	intergenic	.	.
chr15	6506561	TA	T	C1orf216–PSMB2	intergenic	.	.
chr15	6546283	G	A	PSMB2–NCDN	intergenic	.	.
chr15	6561989	A	C	PSMB2–NCDN	intergenic	.	.
chr15	6566458	C	CCG	PSMB2–NCDN	intergenic	.	.
chr15	6772777	G	A	ZMYM4–ENSCAFG00000003595	intergenic	.	.
chr15	6808178	C	T	ZMYM4–ENSCAFG00000003595	intergenic	.	.
chr15	7276424	A	C	ENSCAFG00000033059–C1orf94	intergenic	.	.
chr15	7355323	C	T	ENSCAFG00000033059–C1orf94	intergenic	.	.
chr15	466541	G	A	SLC2A1	intronic	.	.
chr15	489412	C	T	SLC2A1	intronic	.	.
chr15	572097	GT	G	ENSCAFG00000002514	intronic	.	.
chr15	573734	A	AG	ENSCAFG00000002514	intronic	.	.
chr15	573735	ATAAT	A	ENSCAFG00000002514	intronic	.	.
chr15	580485	C	T	ENSCAFG00000002514	intronic	.	.
chr15	582185	C	T	ENSCAFG00000002514	intronic	.	.
chr15	583871	C	T	ENSCAFG00000002514	intronic	.	.
chr15	631030	G	A	CLDN19	intronic	.	.
chr15	653185	CTTTTT	C	YBX1	intronic	.	.
chr15	677768	G	A	PPIH	intronic	.	.
chr15	688153	C	A	PPIH	intronic	.	.
chr15	712743	C	CT	CCDC30	intronic	.	.
chr15	726413	G	A	CCDC30	intronic	.	.
chr15	726463	A	T	CCDC30	intronic	.	.
chr15	727450	G	T	CCDC30	intronic	.	.
chr15	739524	C	T	CCDC30	intronic	.	.
chr15	744415	G	A	CCDC30	intronic	.	.
chr15	748547	A	G	CCDC30	intronic	.	.
chr15	820806	G	A	ZMYND12	intronic	.	.
chr15	823005	T	A	ZMYND12	intronic	.	.
chr15	824924	T	TAA,TA	ZMYND12	intronic	.	.
chr15	840503	A	G	ZMYND12	intronic	.	.
chr15	858460	T	C	RIMKLA	intronic	.	.
chr15	860183	C	T	RIMKLA	intronic	.	.
chr15	863862	C	CCTCT	RIMKLA	intronic	.	.
chr15	863866	A	T	RIMKLA	intronic	.	.
chr15	863912	T	TATATACACAC	RIMKLA	intronic	.	.
chr15	887511	A	G	RIMKLA	intronic	.	.
chr15	963139	GGAGAGTCAGCTTAGGT	G	FOXJ3	intronic	.	.
chr15	987534	G	T	FOXJ3	intronic	.	.
chr15	997859	C	T	FOXJ3	intronic	.	.
chr15	1001979	TAGAGAGAGAG	T	FOXJ3	intronic	.	.
chr15	1018068	G	GTTTTTT,GTTTTTTTT	FOXJ3	intronic	.	.
chr15	1044277	T	TG	FOXJ3	intronic	.	.
chr15	1050598	G	*	FOXJ3	intronic	.	.
chr15	1091104	C	CG	GUCA2A	intronic	.	.
chr15	1986719	TAATA	T	SCMH1	intronic	.	.
chr15	2071219	C	T	CTPS1	intronic	.	.
chr15	2235908	G	A	KCNQ4	intronic	.	.
chr15	2298757	A	ATT	NFYC	intronic	.	.
chr15	2357655	T	C	RIMS3	intronic	.	.
chr15	2572060	T	TTTTA	SMAP2	intronic	.	.
chr15	2794451	GAGAAAGAGAA	G	RLF	intronic	.	.
chr15	2803511	C	CT	RLF	intronic	.	.
chr15	2803512	C	CT	RLF	intronic	.	.
chr15	3039361	C	A	TRIT1	intronic	.	.
chr15	3113392	A	ATTAT	ENSCAFG00000029263	intronic	.	.
chr15	3212363	C	T	NT5C1A	intronic	.	.
chr15	3288278	T	G	PABPC4	intronic	.	.
chr15	3419378	T	TGAGAGAGA	MACF1	intronic	.	.
chr15	3479654	A	G	MACF1	intronic	.	.
chr15	3479673	TAAATAAATAAATAAAG	T	MACF1	intronic	.	.
chr15	3532490	T	TTTATG	MACF1	intronic	.	.
chr15	3532492	AC	A	MACF1	intronic	.	.
chr15	3539934	C	T	MACF1	intronic	.	.
chr15	3566674	TAAAAAA	T	MACF1	intronic	.	.
chr15	3581196	T	TA	MACF1	intronic	.	.
chr15	3734225	C	CACCCCGTAAAATTTTTTTTTTTTTTTTTTTTTTTTTTTTTTTTTTTTTTTTTT	NDUFS5	intronic	.	.
chr15	4654590	CTTTCTTTCTTTCTTTCTTTCTCT	C	INPP5B	intronic	.	.
chr15	4654594	CTTTCTTTCTTTCTTTCTCT	*	INPP5B	intronic	.	.
chr15	4654598	CTT	*	INPP5B	intronic	.	.
chr15	4654599	TTTC	*	INPP5B	intronic	.	.
chr15	4827686	G	C	MANEAL	intronic	.	.
chr15	4938870	G	A	MANEAL	intronic	.	.
chr15	5089170	C	A	MANEAL	intronic	.	.
chr15	5101612	G	A	MANEAL	intronic	.	.
chr15	5369496	T	A	GRIK3	intronic	.	.
chr15	5427937	G	A	GRIK3	intronic	.	.
chr15	5435216	G	A	GRIK3	intronic	.	.
chr15	5510417	G	A	GRIK3	intronic	.	.
chr15	5517688	G	A	GRIK3	intronic	.	.
chr15	6418675	G	GAAC	CLSPN	intronic	.	.
chr15	6532413	T	A	PSMB2	intronic	.	.
chr15	6609507	T	A	KIAA0319L	intronic	.	.
chr15	6656761	A	T	KIAA0319L	intronic	.	.
chr15	6941212	CCTCTCTCT	CCTCTCTCTCT,C	ZMYM1	intronic	.	.
chr15	7087202	AT	A	DLGAP3	intronic	.	.
chr15	3477423	A	AAGAAAGAAAGAG	ENSCAFG00000039179	ncRNA_exonic	.	.
chr15	7108156	G	A	ENSCAFG00000035211	ncRNA_exonic	.	.
chr15	433636	C	T	ENSCAFG00000040650	ncRNA_intronic	.	.
chr15	438625	CA	C	ENSCAFG00000040650	ncRNA_intronic	.	.
chr15	438627	CACA	C	ENSCAFG00000040650	ncRNA_intronic	.	.
chr15	440113	G	C	ENSCAFG00000040650	ncRNA_intronic	.	.
chr15	440524	T	TTTTATTTATTTATTTATTTATTTA	ENSCAFG00000040650	ncRNA_intronic	.	.
chr15	453074	G	C	ENSCAFG00000040650	ncRNA_intronic	.	.
chr15	461820	G	A	ENSCAFG00000040650	ncRNA_intronic	.	.
chr15	462456	A	T	ENSCAFG00000040650	ncRNA_intronic	.	.
chr15	760557	C	T	ENSCAFG00000040335	ncRNA_intronic	.	.
chr15	772984	CT	C	ENSCAFG00000040335	ncRNA_intronic	.	.
chr15	781379	CCTAA	C	ENSCAFG00000035789	ncRNA_intronic	.	.
chr15	785189	AAAATAAAT	A	ENSCAFG00000035789	ncRNA_intronic	.	.
chr15	785513	G	A	ENSCAFG00000035789	ncRNA_intronic	.	.
chr15	791890	G	A	ENSCAFG00000035767	ncRNA_intronic	.	.
chr15	1267341	C	A	ENSCAFG00000034228	ncRNA_intronic	.	.
chr15	1295629	GGT	G	ENSCAFG00000034228	ncRNA_intronic	.	.
chr15	1319165	G	A	ENSCAFG00000034228	ncRNA_intronic	.	.
chr15	1432293	G	A	ENSCAFG00000035604	ncRNA_intronic	.	.
chr15	3472221	TTC	T	ENSCAFG00000039179	ncRNA_intronic	.	.
chr15	3472226	T	C	ENSCAFG00000039179	ncRNA_intronic	.	.
chr15	4344302	C	T	ENSCAFG00000036442	ncRNA_intronic	.	.
chr15	4487833	C	T	ENSCAFG00000038312	ncRNA_intronic	.	.
chr15	5859378	G	A	ENSCAFG00000037647	ncRNA_intronic	.	.
chr15	5938945	T	TCACCCG	ENSCAFG00000037647	ncRNA_intronic	.	.
chr15	7132528	C	T	ENSCAFG00000035211	ncRNA_intronic	.	.
chr15	7148271	C	T	ENSCAFG00000033794–ENSCAFG00000035211	ncRNA_intronic	.	.
chr15	258933	G	A	ENSCAFG00000002485	upstream	.	.
chr15	277106	G	A	ENSCAFG00000002486	upstream	.	.
chr15	463865	C	G	ENSCAFG00000040650–SLC2A1	upstream	.	.
chr15	538165	A	ATTTATTTATT	ERMAP	upstream	.	.
chr15	1566400	C	A	HIVEP3	upstream	.	.
chr15	2204044	TCCTTCCTC	T	KCNQ4	UTR3	.	.
chr15	2204048	TCCTC	*	KCNQ4	UTR3	.	.
