# Supplementary material for: A putative silencer variant in a spontaneous canine model of retinitis pigmentosa
Source: PLoS Genet. 2020 Mar 9;16(3):e1008659. doi: 10.1371/journal.pgen.1008659 (PMC7082071; doi:10.1371/journal.pgen.1008659)
Supplement: S4 Table — Motif search found 714 predicted HAND1::TCF3 binding sites (Sheet1) in the promoter regions (+/- 500 bp TSS) of 60 genes (Sheet2) flanking the variant site. The STRT-based retinal expression levels of the 60 genes in the ten dogs used in the DoGA project (Sheet 3). (XLSX) [file pgen.1008659.s007.xlsx]

## Sheet: Sheet1
Gene ID (Ensembl)	Gene name (Ensembl)	Start position (of +/- 500 bp TSS window)	End position (of +/- 500 bp TSS window)	absScore	relScore	Strand	JASPAR Matrix ID	JASPAR TFBS name	Site sequence
ENSCAFG00000002484		18	27	4.92744036453894	0.826739764427011	+	MA0092.1	Hand1::Tcf3	ATTCTGCATA
ENSCAFG00000002484		212	221	4.01553805940034	0.809273912881476	+	MA0092.1	Hand1::Tcf3	TGTCAGGAAA
ENSCAFG00000002484		274	283	8.84336738385102	0.901742316341887	+	MA0092.1	Hand1::Tcf3	GATTTGGCAT
ENSCAFG00000002484		376	385	7.01708528856819	0.866763161473285	+	MA0092.1	Hand1::Tcf3	CATCTGCTAA
ENSCAFG00000002484		393	402	3.72932903230593	0.803792092789505	+	MA0092.1	Hand1::Tcf3	TTCCTGCTAT
ENSCAFG00000002484		443	452	3.95122593756645	0.808042129645268	+	MA0092.1	Hand1::Tcf3	CCCCTGGCAT
ENSCAFG00000002484		644	653	4.59348577578593	0.820343463817568	+	MA0092.1	Hand1::Tcf3	CATCTGCGAG
ENSCAFG00000002484		833	842	7.99099203678549	0.885416596811375	+	MA0092.1	Hand1::Tcf3	GTCCTGGCTT
ENSCAFG00000002484		875	884	5.36358711982191	0.835093372523967	+	MA0092.1	Hand1::Tcf3	TATTTGCCAT
ENSCAFG00000002484		82	91	4.3591274716312	0.815854751237543	-	MA0092.1	Hand1::Tcf3	GGTTTGTCTT
ENSCAFG00000002484		172	181	5.10629849075125	0.830165470736265	-	MA0092.1	Hand1::Tcf3	TTTCTGTTTT
ENSCAFG00000002484		315	324	3.63441393309509	0.8019741644622	-	MA0092.1	Hand1::Tcf3	GTTCAGGATT
ENSCAFG00000002484		384	393	3.90655235643371	0.807186487399739	-	MA0092.1	Hand1::Tcf3	AGTTTGGGTT
ENSCAFG00000002484		500	509	3.88502660930871	0.806774200358053	-	MA0092.1	Hand1::Tcf3	TTCCTGCATT
ENSCAFG00000002484		525	534	4.49789039425855	0.818512505903779	-	MA0092.1	Hand1::Tcf3	ATTCTGTCAC
ENSCAFG00000002484		734	743	5.23091569640121	0.832552289589158	-	MA0092.1	Hand1::Tcf3	CATCTGGGGC
ENSCAFG00000002484		781	790	4.25384805455168	0.813838313008195	-	MA0092.1	Hand1::Tcf3	CATCTAGCAA
ENSCAFG00000002485		422	431	5.46312497609788	0.836999841463765	+	MA0092.1	Hand1::Tcf3	CTTCTGTCAC
ENSCAFG00000002485		624	633	5.63354549361612	0.840263940526256	+	MA0092.1	Hand1::Tcf3	ATTCTGGGAA
ENSCAFG00000002485		967	976	4.27417257545554	0.814227592718138	+	MA0092.1	Hand1::Tcf3	TAGCTGGCGC
ENSCAFG00000002485		31	40	6.97248945055905	0.865909008257719	-	MA0092.1	Hand1::Tcf3	GACCTGGAGT
ENSCAFG00000002485		120	129	7.77978274136984	0.881371261935062	-	MA0092.1	Hand1::Tcf3	AGTCTGGAGG
ENSCAFG00000002485		237	246	4.95743510483676	0.827314259828806	-	MA0092.1	Hand1::Tcf3	TCTCTGGAAA
ENSCAFG00000002485		259	268	7.70469150217758	0.879933024057264	-	MA0092.1	Hand1::Tcf3	TGCCTGGCTA
ENSCAFG00000002485		292	301	11.6018460706387	0.954576023377676	-	MA0092.1	Hand1::Tcf3	TATCTGGATT
ENSCAFG00000002485		488	497	8.68934353784416	0.898792266085769	-	MA0092.1	Hand1::Tcf3	GGTCTGCCTA
ENSCAFG00000002485		743	752	5.23091569640121	0.832552289589158	-	MA0092.1	Hand1::Tcf3	CATCTGGGGC
ENSCAFG00000002485		868	877	5.0437068535834	0.828966640295103	-	MA0092.1	Hand1::Tcf3	TACCTGTCAT
ENSCAFG00000002486		11	20	4.17417678547883	0.812312352880417	+	MA0092.1	Hand1::Tcf3	GGCCTGGCCT
ENSCAFG00000002486		120	129	4.69199642932924	0.822230258533126	+	MA0092.1	Hand1::Tcf3	TGTATGGCAA
ENSCAFG00000002486		144	153	7.39656920681527	0.87403149465182	+	MA0092.1	Hand1::Tcf3	TGCCTGGCTG
ENSCAFG00000002486		148	157	5.49235274550507	0.837559646915069	+	MA0092.1	Hand1::Tcf3	TGGCTGCCTT
ENSCAFG00000002486		285	294	3.68468713957633	0.802937057478449	+	MA0092.1	Hand1::Tcf3	GATGTGGAAG
ENSCAFG00000002486		353	362	4.26609927491985	0.814072963140119	+	MA0092.1	Hand1::Tcf3	AAACTGTCAT
ENSCAFG00000002486		467	476	6.55560589211484	0.8579243521136	+	MA0092.1	Hand1::Tcf3	TTTCTGTCTT
ENSCAFG00000002486		643	652	7.49084573365633	0.87583719227179	+	MA0092.1	Hand1::Tcf3	CATCTGCCTG
ENSCAFG00000002486		740	749	4.55630708048388	0.819631372654794	+	MA0092.1	Hand1::Tcf3	ATGCTGGCAC
ENSCAFG00000002486		874	883	8.15827039456946	0.888620513445176	+	MA0092.1	Hand1::Tcf3	CATCTGCCAC
ENSCAFG00000002486		100	109	5.92384917991474	0.845824186464271	-	MA0092.1	Hand1::Tcf3	AATTTGGCAA
ENSCAFG00000002486		511	520	6.75788444134319	0.861798634579781	-	MA0092.1	Hand1::Tcf3	GGACTGGTTA
ENSCAFG00000002486		733	742	5.23091569640121	0.832552289589158	-	MA0092.1	Hand1::Tcf3	CATCTGGGGC
ENSCAFG00000002486		753	762	6.83022238426145	0.863184138010357	-	MA0092.1	Hand1::Tcf3	TGGCTGGCTA
ENSCAFG00000002486		757	766	9.1880177379635	0.90834347513502	-	MA0092.1	Hand1::Tcf3	CTTCTGGCTG
ENSCAFG00000002486		780	789	7.10977187687826	0.868538406675061	-	MA0092.1	Hand1::Tcf3	CAGCTGGCAA
ENSCAFG00000002488		21	30	10.9479233148936	0.942051306958241	+	MA0092.1	Hand1::Tcf3	TTTCTGGCTT
ENSCAFG00000002488		43	52	7.87695330877304	0.883232389706421	+	MA0092.1	Hand1::Tcf3	TATCTGTAAT
ENSCAFG00000002488		287	296	4.73058303530962	0.822969315697366	+	MA0092.1	Hand1::Tcf3	GGTCTGAAAA
ENSCAFG00000002488		481	490	3.72450030586866	0.80369960720346	+	MA0092.1	Hand1::Tcf3	TTTCTGCAGC
ENSCAFG00000002488		534	543	5.20006831861085	0.831961463446906	+	MA0092.1	Hand1::Tcf3	TGTCTGAATT
ENSCAFG00000002488		763	772	8.47314373192287	0.894651346940027	+	MA0092.1	Hand1::Tcf3	GATCTGCCAG
ENSCAFG00000002488		797	806	3.71644947305377	0.803545407954296	+	MA0092.1	Hand1::Tcf3	TGTGTGGCTC
ENSCAFG00000002488		818	827	7.82619057155852	0.882260120607815	+	MA0092.1	Hand1::Tcf3	TTTCTGGTGT
ENSCAFG00000002488		841	850	7.02460042942831	0.866907100504766	+	MA0092.1	Hand1::Tcf3	GGGCTGGCTC
ENSCAFG00000002488		883	892	5.29392549392702	0.833759129141266	+	MA0092.1	Hand1::Tcf3	CATCTGTTAC
ENSCAFG00000002488		222	231	4.5296392937613	0.819120599075958	-	MA0092.1	Hand1::Tcf3	CACCTGCTTT
ENSCAFG00000002488		294	303	5.10629849075125	0.830165470736265	-	MA0092.1	Hand1::Tcf3	TTTCTGTTTT
ENSCAFG00000002488		499	508	7.84695856847519	0.882657894304625	-	MA0092.1	Hand1::Tcf3	GTTCTGCATT
ENSCAFG00000002488		742	751	5.23091569640121	0.832552289589158	-	MA0092.1	Hand1::Tcf3	CATCTGGGGC
ENSCAFG00000002488		766	775	9.85544239887663	0.921126796308406	-	MA0092.1	Hand1::Tcf3	CTTCTGGCAG
ENSCAFG00000002488		867	876	8.5031384722207	0.895225842341823	-	MA0092.1	Hand1::Tcf3	TATCTGTCAT
ENSCAFG00000002491		218	227	5.85408493653958	0.844487977627962	+	MA0092.1	Hand1::Tcf3	GGTTTGGGAT
ENSCAFG00000002491		232	241	8.95622661862481	0.90390393237136	+	MA0092.1	Hand1::Tcf3	CACCTGGCTT
ENSCAFG00000002491		284	293	3.55173830008582	0.80039066113686	+	MA0092.1	Hand1::Tcf3	GAGCTGGGAG
ENSCAFG00000002491		456	465	5.82291309450855	0.84389093695568	+	MA0092.1	Hand1::Tcf3	GAGCTGGATC
ENSCAFG00000002491		748	757	11.0404382978964	0.943823265368434	+	MA0092.1	Hand1::Tcf3	GGTCTGGATA
ENSCAFG00000002491		761	770	8.46114120811134	0.894421460144169	+	MA0092.1	Hand1::Tcf3	AGTCTGGGTT
ENSCAFG00000002491		875	884	6.96832342097951	0.865829215440264	+	MA0092.1	Hand1::Tcf3	AGCCTGGAAA
ENSCAFG00000002491		973	982	7.46907424242907	0.875420198443002	+	MA0092.1	Hand1::Tcf3	CTGCTGGCAT
ENSCAFG00000002491		154	163	6.84515181176955	0.863470084391945	-	MA0092.1	Hand1::Tcf3	GGTTTGGAAG
ENSCAFG00000002491		159	168	7.52282560817057	0.876449709355652	-	MA0092.1	Hand1::Tcf3	GGGCTGGTTT
ENSCAFG00000002491		209	218	4.89535649887552	0.826125255579378	-	MA0092.1	Hand1::Tcf3	CTGCTGGAAC
ENSCAFG00000002491		416	425	3.64168170465179	0.802113365578769	-	MA0092.1	Hand1::Tcf3	AGCCTGCCTC
ENSCAFG00000002491		551	560	9.8262534820585	0.920567735008695	-	MA0092.1	Hand1::Tcf3	TGTCTGCCTT
ENSCAFG00000002491		729	738	5.92942072866716	0.845930899478198	-	MA0092.1	Hand1::Tcf3	TCTCTGGATT
ENSCAFG00000002491		960	969	3.91212730904443	0.807293265608461	-	MA0092.1	Hand1::Tcf3	CTTCTGCAGG
ENSCAFG00000040650		379	388	4.04732050592839	0.809882648586699	+	MA0092.1	Hand1::Tcf3	GGGCTGCCTC
ENSCAFG00000040650		438	447	4.84967474692763	0.825250303631822	+	MA0092.1	Hand1::Tcf3	TGGCTGGCGG
ENSCAFG00000040650		679	688	4.75949572722487	0.82352308640496	+	MA0092.1	Hand1::Tcf3	GCTCTGGAGT
ENSCAFG00000040650		799	808	4.62650083301389	0.82097580796788	+	MA0092.1	Hand1::Tcf3	CATCTGTTTC
ENSCAFG00000040650		822	831	3.54249144365406	0.800213554202498	+	MA0092.1	Hand1::Tcf3	GGTCCGGATC
ENSCAFG00000040650		828	837	4.7182562297594	0.822733217866976	+	MA0092.1	Hand1::Tcf3	GATCTGTCGG
ENSCAFG00000040650		851	860	4.16867660710173	0.8122070068379	+	MA0092.1	Hand1::Tcf3	GGTCTCGCTC
ENSCAFG00000040650		27	36	5.60045904192528	0.83963022894318	-	MA0092.1	Hand1::Tcf3	GGCCTGGAGC
ENSCAFG00000040650		369	378	5.03730175010339	0.828843962036823	-	MA0092.1	Hand1::Tcf3	CGGCTGGCGC
ENSCAFG00000040650		385	394	4.15048775253705	0.81185863198259	-	MA0092.1	Hand1::Tcf3	GAGCTGGAGG
ENSCAFG00000040650		742	751	4.94653628618021	0.827105512523744	-	MA0092.1	Hand1::Tcf3	AGCCTGGCGG
ENSCAFG00000040650		907	916	5.29201327577267	0.833722504035464	-	MA0092.1	Hand1::Tcf3	GGCTTGGCTT
ENSCAFG00000002500	SLC2A1	18	27	5.29201327577268	0.833722504035465	+	MA0092.1	Hand1::Tcf3	GGCTTGGCTT
ENSCAFG00000002500	SLC2A1	183	192	4.94653628618022	0.827105512523745	+	MA0092.1	Hand1::Tcf3	AGCCTGGCGG
ENSCAFG00000002500	SLC2A1	540	549	4.15048775253705	0.81185863198259	+	MA0092.1	Hand1::Tcf3	GAGCTGGAGG
ENSCAFG00000002500	SLC2A1	556	565	5.0373017501034	0.828843962036824	+	MA0092.1	Hand1::Tcf3	CGGCTGGCGC
ENSCAFG00000002500	SLC2A1	898	907	5.60045904192529	0.83963022894318	+	MA0092.1	Hand1::Tcf3	GGCCTGGAGC
ENSCAFG00000002500	SLC2A1	74	83	4.16867660710172	0.8122070068379	-	MA0092.1	Hand1::Tcf3	GGTCTCGCTC
ENSCAFG00000002500	SLC2A1	97	106	4.71825622975939	0.822733217866976	-	MA0092.1	Hand1::Tcf3	GATCTGTCGG
ENSCAFG00000002500	SLC2A1	103	112	3.54249144365405	0.800213554202498	-	MA0092.1	Hand1::Tcf3	GGTCCGGATC
ENSCAFG00000002500	SLC2A1	126	135	4.62650083301389	0.82097580796788	-	MA0092.1	Hand1::Tcf3	CATCTGTTTC
ENSCAFG00000002500	SLC2A1	246	255	4.75949572722485	0.82352308640496	-	MA0092.1	Hand1::Tcf3	GCTCTGGAGT
ENSCAFG00000002500	SLC2A1	487	496	4.84967474692762	0.825250303631822	-	MA0092.1	Hand1::Tcf3	TGGCTGGCGG
ENSCAFG00000002500	SLC2A1	546	555	4.04732050592838	0.809882648586699	-	MA0092.1	Hand1::Tcf3	GGGCTGCCTC
ENSCAFG00000033783		226	235	7.54975755949022	0.876965542533099	+	MA0092.1	Hand1::Tcf3	GATTTGGATT
ENSCAFG00000033783		231	240	3.69384248849461	0.80311241175067	+	MA0092.1	Hand1::Tcf3	GGATTGGAAA
ENSCAFG00000033783		241	250	7.11652291886935	0.868667710764468	+	MA0092.1	Hand1::Tcf3	GTGCTGGCTT
ENSCAFG00000033783		649	658	3.72160167028132	0.803644089042613	+	MA0092.1	Hand1::Tcf3	AGCCTGGGAC
ENSCAFG00000033783		743	752	7.97064339139369	0.885026855040175	+	MA0092.1	Hand1::Tcf3	TTTCTGCCTT
ENSCAFG00000033783		848	857	4.77733680400937	0.823864800201246	+	MA0092.1	Hand1::Tcf3	GGACTGGTGC
ENSCAFG00000033783		48	57	7.32356737587235	0.872633275637989	-	MA0092.1	Hand1::Tcf3	GACCTGGCTG
ENSCAFG00000033783		113	122	7.77978274136984	0.881371261935062	-	MA0092.1	Hand1::Tcf3	AGTCTGGAGC
ENSCAFG00000033783		254	263	8.51087216647044	0.89537396737112	-	MA0092.1	Hand1::Tcf3	TGGCTGGAAT
ENSCAFG00000033783		284	293	6.84288907898139	0.863426745807601	-	MA0092.1	Hand1::Tcf3	CTGCTGGAAT
ENSCAFG00000033783		396	405	4.26568111456189	0.814064954029172	-	MA0092.1	Hand1::Tcf3	AATCTGGGGC
ENSCAFG00000033783		423	432	8.56649420825757	0.896439307725058	-	MA0092.1	Hand1::Tcf3	AGCCTGGCTT
ENSCAFG00000033783		525	534	4.16990162369191	0.812230469831451	-	MA0092.1	Hand1::Tcf3	TGCCTGTTAT
ENSCAFG00000033783		842	851	3.56440471192198	0.800633263515972	-	MA0092.1	Hand1::Tcf3	GTCCTGCTTT
ENSCAFG00000033783		951	960	7.57076569928584	0.877367915735635	-	MA0092.1	Hand1::Tcf3	CTTCTGGGTT
ENSCAFG00000033783		970	979	3.63441393309509	0.8019741644622	-	MA0092.1	Hand1::Tcf3	GATCTTGAAG
ENSCAFG00000020976	RF00001	287	296	4.29001044392364	0.81453093865542	+	MA0092.1	Hand1::Tcf3	TATCTGGACA
ENSCAFG00000020976	RF00001	326	335	4.83693981265021	0.825006388828363	+	MA0092.1	Hand1::Tcf3	CTTCTGTAAC
ENSCAFG00000020976	RF00001	355	364	7.0203252676414	0.8668252174558	+	MA0092.1	Hand1::Tcf3	TGGCTGGTTT
ENSCAFG00000020976	RF00001	408	417	5.60222497938435	0.839664052304877	+	MA0092.1	Hand1::Tcf3	GATTTGGATG
ENSCAFG00000020976	RF00001	565	574	3.78060451784327	0.804774182661714	+	MA0092.1	Hand1::Tcf3	GGCCTGCTTA
ENSCAFG00000020976	RF00001	606	615	4.48438848909049	0.818253901149829	+	MA0092.1	Hand1::Tcf3	AATCTGTATG
ENSCAFG00000020976	RF00001	644	653	5.43077619840002	0.836380258701701	+	MA0092.1	Hand1::Tcf3	ATCCTGGCAC
ENSCAFG00000020976	RF00001	678	687	7.98671687499859	0.885334713762409	+	MA0092.1	Hand1::Tcf3	TAACTGGTAT
ENSCAFG00000020976	RF00001	738	747	5.07944617267178	0.829651162790571	+	MA0092.1	Hand1::Tcf3	TATCTTGAAT
ENSCAFG00000020976	RF00001	763	772	8.62456614713876	0.89755157145961	+	MA0092.1	Hand1::Tcf3	TATCTGCATT
ENSCAFG00000020976	RF00001	935	944	5.06906242786031	0.829452280800316	+	MA0092.1	Hand1::Tcf3	CACTTGGCAT
ENSCAFG00000020976	RF00001	92	101	4.40596790481752	0.816751895644077	-	MA0092.1	Hand1::Tcf3	AGTCTGGCCC
ENSCAFG00000020976	RF00001	105	114	4.38710759831302	0.816390660332295	-	MA0092.1	Hand1::Tcf3	AAGCTGGTAG
ENSCAFG00000020976	RF00001	134	143	5.37120248665683	0.835239231204062	-	MA0092.1	Hand1::Tcf3	CGTCTGGCCC
ENSCAFG00000020976	RF00001	264	273	7.78503081933199	0.881471779446719	-	MA0092.1	Hand1::Tcf3	TGTCTGTATT
ENSCAFG00000020976	RF00001	341	350	4.74699612520045	0.823283678968323	-	MA0092.1	Hand1::Tcf3	TATCTGTTTA
ENSCAFG00000020976	RF00001	583	592	3.8063539246208	0.805267366321441	-	MA0092.1	Hand1::Tcf3	GGTCTCCCAT
ENSCAFG00000020976	RF00001	772	781	4.16742574348773	0.81218304879101	-	MA0092.1	Hand1::Tcf3	CGCCTGTCAA
ENSCAFG00000020976	RF00001	811	820	4.92802375745589	0.826750938270988	-	MA0092.1	Hand1::Tcf3	GTTCTAGCAT
ENSCAFG00000020976	RF00001	855	864	5.33432644675712	0.834532936862173	-	MA0092.1	Hand1::Tcf3	GGTCAGGTAT
ENSCAFG00000020976	RF00001	869	878	4.38710759831302	0.816390660332295	-	MA0092.1	Hand1::Tcf3	GTGCTGGTAG
ENSCAFG00000020976	RF00001	949	958	3.83561441518364	0.805827798487738	-	MA0092.1	Hand1::Tcf3	CAGCTGGAGG
ENSCAFG00000002505	ZNF691	96	105	8.7491821616218	0.899938367497839	+	MA0092.1	Hand1::Tcf3	CAGCTGGCAT
ENSCAFG00000002505	ZNF691	534	543	4.03141411501903	0.809577990225071	+	MA0092.1	Hand1::Tcf3	CACCTGCCTG
ENSCAFG00000002505	ZNF691	642	651	8.4224607399473	0.893680605218309	+	MA0092.1	Hand1::Tcf3	GGTCTGCAAG
ENSCAFG00000002505	ZNF691	763	772	3.91438885066568	0.807336581378142	+	MA0092.1	Hand1::Tcf3	AGTGTGGCAA
ENSCAFG00000002505	ZNF691	881	890	3.94572575918936	0.807936783602751	+	MA0092.1	Hand1::Tcf3	CATCCGGCAC
ENSCAFG00000002505	ZNF691	900	909	7.04993353598441	0.867392310681122	+	MA0092.1	Hand1::Tcf3	CACCTGGAAG
ENSCAFG00000002505	ZNF691	349	358	5.0182058284621	0.828478213940089	-	MA0092.1	Hand1::Tcf3	CACCTGGAGA
ENSCAFG00000002505	ZNF691	358	367	5.02495687045319	0.828607518029496	-	MA0092.1	Hand1::Tcf3	GAACTGGAGC
ENSCAFG00000002505	ZNF691	418	427	9.50289107531691	0.914374308629871	-	MA0092.1	Hand1::Tcf3	GTTCTGGCTG
ENSCAFG00000002505	ZNF691	443	452	4.47679890246405	0.818108536243344	-	MA0092.1	Hand1::Tcf3	GGTCAGGCTA
ENSCAFG00000002505	ZNF691	522	531	8.87670591186924	0.90238085599447	-	MA0092.1	Hand1::Tcf3	GTTCTGGATC
ENSCAFG00000002505	ZNF691	537	546	4.52122793066143	0.818959494516434	-	MA0092.1	Hand1::Tcf3	CGTCAGGCAG
ENSCAFG00000002505	ZNF691	597	606	9.5182982793917	0.914669405963857	-	MA0092.1	Hand1::Tcf3	CATCTGGGAT
ENSCAFG00000002505	ZNF691	657	666	3.81961671966243	0.805521391350187	-	MA0092.1	Hand1::Tcf3	TTTTTGGATG
ENSCAFG00000002505	ZNF691	812	821	3.59276465013528	0.801176447218747	-	MA0092.1	Hand1::Tcf3	GGTGTGGATC
ENSCAFG00000002505	ZNF691	975	984	4.16867660710172	0.8122070068379	-	MA0092.1	Hand1::Tcf3	GGTCTTGCTG
ENSCAFG00000002509	ERMAP	94	103	7.47133697521724	0.875463537027347	+	MA0092.1	Hand1::Tcf3	GGTTTGGCAC
ENSCAFG00000002509	ERMAP	101	110	5.9789466951249	0.846879480453294	+	MA0092.1	Hand1::Tcf3	CACCTGCCTT
ENSCAFG00000002509	ERMAP	307	316	4.83057882528635	0.824884555535088	+	MA0092.1	Hand1::Tcf3	TACCTGGAGA
ENSCAFG00000002509	ERMAP	352	361	5.49927088019168	0.837692151365082	+	MA0092.1	Hand1::Tcf3	GAGCTGGGAT
ENSCAFG00000002509	ERMAP	517	526	4.79570031518475	0.824216520290379	+	MA0092.1	Hand1::Tcf3	CCTCTGGCTC
ENSCAFG00000002509	ERMAP	524	533	5.72858611932622	0.842084273088301	+	MA0092.1	Hand1::Tcf3	CTCCTGGCTG
ENSCAFG00000002509	ERMAP	611	620	4.42620741800197	0.817139547183766	+	MA0092.1	Hand1::Tcf3	GACCTGGGAC
ENSCAFG00000002509	ERMAP	298	307	3.80535118017895	0.805248160551853	-	MA0092.1	Hand1::Tcf3	AGCCTGGTGA
ENSCAFG00000002509	ERMAP	454	463	4.21098998145555	0.813017443559783	-	MA0092.1	Hand1::Tcf3	GGGCTGGTGA
ENSCAFG00000002509	ERMAP	605	614	4.51803839992952	0.818898404781328	-	MA0092.1	Hand1::Tcf3	GGTCGGGAAA
ENSCAFG00000002509	ERMAP	661	670	3.74452548047017	0.804083153472388	-	MA0092.1	Hand1::Tcf3	GACTTGGCAA
ENSCAFG00000002509	ERMAP	701	710	4.43536276692024	0.817314901455987	-	MA0092.1	Hand1::Tcf3	GGGCTGGGAA
ENSCAFG00000002509	ERMAP	767	776	7.9199603994181	0.884056113318456	-	MA0092.1	Hand1::Tcf3	TGTCTGCAAG
ENSCAFG00000002509	ERMAP	932	941	3.55173830008582	0.80039066113686	-	MA0092.1	Hand1::Tcf3	GAGCTGGGAG
ENSCAFG00000002512	SVBP	656	665	5.1183073467879	0.830395478814527	+	MA0092.1	Hand1::Tcf3	AGGCTGGATC
ENSCAFG00000002512	SVBP	249	258	4.99979085659263	0.828125508213747	-	MA0092.1	Hand1::Tcf3	GAGCTGGTTG
ENSCAFG00000002512	SVBP	255	264	3.74484895126046	0.804089348974659	-	MA0092.1	Hand1::Tcf3	GTCCTGGAGC
ENSCAFG00000002512	SVBP	386	395	5.5215416623232	0.83811870821478	-	MA0092.1	Hand1::Tcf3	CTGCTGGCAC
ENSCAFG00000002512	SVBP	953	962	7.80144390922283	0.881786142717676	-	MA0092.1	Hand1::Tcf3	TATCTGCTTT
ENSCAFG00000002514	TMEM269	22	31	3.82436965801602	0.80561242535155	+	MA0092.1	Hand1::Tcf3	CAGCTGCCAG
ENSCAFG00000002514	TMEM269	112	121	4.46639268993179	0.817909223924233	+	MA0092.1	Hand1::Tcf3	CATCTGACAA
ENSCAFG00000002514	TMEM269	437	446	3.53922614892598	0.800151013344062	+	MA0092.1	Hand1::Tcf3	TTCCTGCCAA
ENSCAFG00000002514	TMEM269	508	517	5.00170958947405	0.82816225809745	+	MA0092.1	Hand1::Tcf3	GGCCTGGGAC
ENSCAFG00000002514	TMEM269	641	650	8.46886857013597	0.894569463891062	+	MA0092.1	Hand1::Tcf3	TATCTGCTAT
ENSCAFG00000002514	TMEM269	682	691	3.74484895126047	0.80408934897466	+	MA0092.1	Hand1::Tcf3	GTCCTGGAGC
ENSCAFG00000002514	TMEM269	909	918	5.36626343684529	0.835144632571842	+	MA0092.1	Hand1::Tcf3	CTCCTGCCAT
ENSCAFG00000002514	TMEM269	13	22	4.26018931104841	0.813959768392133	-	MA0092.1	Hand1::Tcf3	GGTGTGGAAG
ENSCAFG00000002514	TMEM269	18	27	4.96002475737358	0.827363859974027	-	MA0092.1	Hand1::Tcf3	CAGCTGGTGT
ENSCAFG00000002514	TMEM269	25	34	8.89020781703731	0.90263946074842	-	MA0092.1	Hand1::Tcf3	ATTCTGGCAG
ENSCAFG00000002514	TMEM269	190	199	4.85210457241133	0.825296842576773	-	MA0092.1	Hand1::Tcf3	TGTTTGGTTC
ENSCAFG00000002514	TMEM269	275	284	7.06583992689376	0.867696969042749	-	MA0092.1	Hand1::Tcf3	GGGCTGGAAG
ENSCAFG00000002514	TMEM269	366	375	7.88563903663925	0.883398749230486	-	MA0092.1	Hand1::Tcf3	GATCTGGGAG
ENSCAFG00000002514	TMEM269	417	426	5.16130810520784	0.831219081144158	-	MA0092.1	Hand1::Tcf3	AATCTGCCGA
ENSCAFG00000002514	TMEM269	493	502	5.7285861193262	0.842084273088301	-	MA0092.1	Hand1::Tcf3	CTCCTGGCTC
ENSCAFG00000002514	TMEM269	990	999	7.27695893005038	0.871740574532939	-	MA0092.1	Hand1::Tcf3	TGTTTGGCAA
ENSCAFG00000002516	C15H1orf50	398	407	7.11652291886935	0.868667710764468	+	MA0092.1	Hand1::Tcf3	GAGCTGGCAC
ENSCAFG00000002516	C15H1orf50	278	287	4.07206716826407	0.810356626476838	-	MA0092.1	Hand1::Tcf3	AGGCTGGCGG
ENSCAFG00000002516	C15H1orf50	677	686	4.92178962384452	0.826631534633605	-	MA0092.1	Hand1::Tcf3	GGCCTGCCTC
ENSCAFG00000002526	P3H1	69	78	4.92178962384454	0.826631534633606	+	MA0092.1	Hand1::Tcf3	GGCCTGCCTC
ENSCAFG00000002526	P3H1	468	477	4.07206716826408	0.810356626476838	+	MA0092.1	Hand1::Tcf3	AGGCTGGCGG
ENSCAFG00000002526	P3H1	862	871	4.60691628649112	0.820600701138754	+	MA0092.1	Hand1::Tcf3	CGCCTGCCTG
ENSCAFG00000002526	P3H1	914	923	4.15048775253705	0.81185863198259	+	MA0092.1	Hand1::Tcf3	GAGCTGGAGC
ENSCAFG00000002526	P3H1	920	929	6.09802033264292	0.849160122210812	+	MA0092.1	Hand1::Tcf3	GAGCTGGAGT
ENSCAFG00000002526	P3H1	348	357	7.11652291886934	0.868667710764468	-	MA0092.1	Hand1::Tcf3	GAGCTGGCAC
ENSCAFG00000002540	CLDN19	105	114	4.15048775253705	0.81185863198259	+	MA0092.1	Hand1::Tcf3	GAGCTGGAGG
ENSCAFG00000002540	CLDN19	373	382	4.16192556511064	0.812077702748493	+	MA0092.1	Hand1::Tcf3	CGTCAGGCTA
ENSCAFG00000002540	CLDN19	463	472	7.1011133232891	0.868372567625488	+	MA0092.1	Hand1::Tcf3	AGTCTGCCTG
ENSCAFG00000002540	CLDN19	467	476	6.36682186342122	0.854308532961976	+	MA0092.1	Hand1::Tcf3	TGCCTGCCTT
ENSCAFG00000002540	CLDN19	666	675	6.74323289529062	0.861518010518602	+	MA0092.1	Hand1::Tcf3	CATCTGGCCT
ENSCAFG00000002540	CLDN19	2	11	5.97894669512488	0.846879480453293	-	MA0092.1	Hand1::Tcf3	CACCTGCCTT
ENSCAFG00000002540	CLDN19	388	397	5.7285861193262	0.842084273088301	-	MA0092.1	Hand1::Tcf3	CTCCTGGCTC
ENSCAFG00000002540	CLDN19	395	404	5.7285861193262	0.842084273088301	-	MA0092.1	Hand1::Tcf3	CTCCTGGCTC
ENSCAFG00000002540	CLDN19	402	411	5.7285861193262	0.842084273088301	-	MA0092.1	Hand1::Tcf3	CTCCTGGCTC
ENSCAFG00000002540	CLDN19	409	418	5.7285861193262	0.842084273088301	-	MA0092.1	Hand1::Tcf3	CTCCTGGCTC
ENSCAFG00000002540	CLDN19	484	493	7.41065755620373	0.874301331691987	-	MA0092.1	Hand1::Tcf3	CCTCTGGCAT
ENSCAFG00000002540	CLDN19	616	625	4.57380340992422	0.819966483434617	-	MA0092.1	Hand1::Tcf3	GTTCTGGGGA
ENSCAFG00000002540	CLDN19	921	930	5.00170958947404	0.828162258097449	-	MA0092.1	Hand1::Tcf3	GGCCTGGGAG
ENSCAFG00000002541		223	232	10.0011162540592	0.923916917480759	+	MA0092.1	Hand1::Tcf3	AATCTGGTTT
ENSCAFG00000002541		886	895	3.73492304877915	0.803899236132289	+	MA0092.1	Hand1::Tcf3	GGGCTGGGGT
ENSCAFG00000002541		239	248	5.92942072866716	0.845930899478198	-	MA0092.1	Hand1::Tcf3	TTTCTGTATT
ENSCAFG00000002541		295	304	4.34628745237244	0.815608823719922	-	MA0092.1	Hand1::Tcf3	GACCTGCCTC
ENSCAFG00000002541		470	479	8.01188288885913	0.885816723578159	-	MA0092.1	Hand1::Tcf3	TTTCTGCAAT
ENSCAFG00000002544	PPIH	84	93	5.9789466951249	0.846879480453294	+	MA0092.1	Hand1::Tcf3	CACCTGCCTT
ENSCAFG00000002544	PPIH	305	314	4.26059909654277	0.813967617097602	+	MA0092.1	Hand1::Tcf3	GTTCCGGCTT
ENSCAFG00000002544	PPIH	508	517	4.17417678547883	0.812312352880417	+	MA0092.1	Hand1::Tcf3	GGCCTGGCCT
ENSCAFG00000002544	PPIH	291	300	8.05358367395333	0.886615427252536	-	MA0092.1	Hand1::Tcf3	GTTCTGGTTC
ENSCAFG00000002544	PPIH	693	702	7.94030904480989	0.884445855089656	-	MA0092.1	Hand1::Tcf3	GGCCTGGAAC
ENSCAFG00000002544	PPIH	745	754	11.1355503180694	0.945644965363243	-	MA0092.1	Hand1::Tcf3	CTTCTGGCTT
ENSCAFG00000002544	PPIH	944	953	8.4157096979562	0.893551301128902	-	MA0092.1	Hand1::Tcf3	CGTCTGCAAA
ENSCAFG00000034477		25	34	3.74484895126047	0.80408934897466	+	MA0092.1	Hand1::Tcf3	AACCTGGAGG
ENSCAFG00000034477		360	369	4.77235169947735	0.823769319473536	+	MA0092.1	Hand1::Tcf3	CATTTGGTTA
ENSCAFG00000034477		385	394	5.61572688455242	0.839922657058827	+	MA0092.1	Hand1::Tcf3	ATTTTGGCTT
ENSCAFG00000034477		756	765	9.43837831376219	0.913138682500013	+	MA0092.1	Hand1::Tcf3	CATCTGCCTT
ENSCAFG00000034477		763	772	9.18801773796351	0.90834347513502	+	MA0092.1	Hand1::Tcf3	CTTCTGGCTC
ENSCAFG00000034477		789	798	5.09363207891509	0.829922868357152	+	MA0092.1	Hand1::Tcf3	GTCCTGGGAT
ENSCAFG00000034477		832	841	5.6518059219255	0.840613686248153	+	MA0092.1	Hand1::Tcf3	AGTCTGCTTC
ENSCAFG00000034477		934	943	3.86787188826965	0.806445632473879	+	MA0092.1	Hand1::Tcf3	AGTTTGCATT
ENSCAFG00000034477		124	133	8.13183358285838	0.888114163778023	-	MA0092.1	Hand1::Tcf3	GGTCTGTTAT
ENSCAFG00000034477		173	182	6.39282124950741	0.85480650452658	-	MA0092.1	Hand1::Tcf3	AAACTGGAAA
ENSCAFG00000034477		220	229	5.25642451900161	0.833040865290885	-	MA0092.1	Hand1::Tcf3	AATTTGGCTA
ENSCAFG00000002549	CCDC30	210	219	4.94402706185238	0.827057452836476	+	MA0092.1	Hand1::Tcf3	TATTTGGTAG
ENSCAFG00000002549	CCDC30	727	736	3.82619057155851	0.805647301681428	+	MA0092.1	Hand1::Tcf3	TTTCTGTTAG
ENSCAFG00000002549	CCDC30	796	805	6.7996371525172	0.862598332804996	+	MA0092.1	Hand1::Tcf3	TGTTTGGTTT
ENSCAFG00000002549	CCDC30	827	836	5.45428470467155	0.836830521935254	+	MA0092.1	Hand1::Tcf3	GGACTGTCTT
ENSCAFG00000002549	CCDC30	895	904	5.7671492997683	0.84282288157841	+	MA0092.1	Hand1::Tcf3	TATTTGGAAG
ENSCAFG00000002549	CCDC30	908	917	7.04993353598441	0.867392310681122	+	MA0092.1	Hand1::Tcf3	CACCTGGAAG
ENSCAFG00000002549	CCDC30	485	494	5.45993544536594	0.836938751728658	-	MA0092.1	Hand1::Tcf3	AATCTGTAAA
ENSCAFG00000002549	CCDC30	771	780	4.89535649887552	0.826125255579378	-	MA0092.1	Hand1::Tcf3	CTGCTGGAAC
ENSCAFG00000002549	CCDC30	884	893	4.29518510887198	0.814630050072593	-	MA0092.1	Hand1::Tcf3	AGGCTGGTTG
ENSCAFG00000040335		12	21	3.86411564418445	0.806373688361893	+	MA0092.1	Hand1::Tcf3	AGTCTTGCAA
ENSCAFG00000040335		374	383	9.5373795307913	0.915034873078449	+	MA0092.1	Hand1::Tcf3	CTTCTGGAAA
ENSCAFG00000040335		773	782	8.41121598277967	0.89346523208212	+	MA0092.1	Hand1::Tcf3	TGTCTGTCTT
ENSCAFG00000040335		838	847	4.13431286692084	0.811548831086872	+	MA0092.1	Hand1::Tcf3	TTTCTGTTAA
ENSCAFG00000040335		16	25	4.25384805455168	0.813838313008195	-	MA0092.1	Hand1::Tcf3	CATCTTGCAA
ENSCAFG00000040335		511	520	8.8794464212241	0.902433345531212	-	MA0092.1	Hand1::Tcf3	GGTCTGCTTT
ENSCAFG00000040335		649	658	5.1272118105457	0.830566027831905	-	MA0092.1	Hand1::Tcf3	TGTTTGGTGT
ENSCAFG00000035789		599	608	7.67292916870016	0.879324673581417	+	MA0092.1	Hand1::Tcf3	GACCTGGAAA
ENSCAFG00000035789		629	638	5.40608099675843	0.835907266448771	+	MA0092.1	Hand1::Tcf3	TGCCTGGAGA
ENSCAFG00000035789		146	155	8.01188288885913	0.885816723578159	-	MA0092.1	Hand1::Tcf3	TTTCTGCAAT
ENSCAFG00000035789		263	272	11.4436726134317	0.951546494768687	-	MA0092.1	Hand1::Tcf3	CATCTGGCAA
ENSCAFG00000035789		751	760	7.53208523112178	0.876627060809774	-	MA0092.1	Hand1::Tcf3	CATCTGCAAC
ENSCAFG00000035789		839	848	3.85662713110202	0.80623025933769	-	MA0092.1	Hand1::Tcf3	TGTTTGTCTT
ENSCAFG00000035789		979	988	7.09934573010948	0.868338712551437	-	MA0092.1	Hand1::Tcf3	GCTCTGGAAT
ENSCAFG00000035767		41	50	4.33561896535968	0.81540448800399	+	MA0092.1	Hand1::Tcf3	ATTTTGGCAG
ENSCAFG00000035767		93	102	3.79310411986769	0.805013590098351	+	MA0092.1	Hand1::Tcf3	TGCCTGCATC
ENSCAFG00000035767		425	434	5.74063669997355	0.842315080326574	+	MA0092.1	Hand1::Tcf3	TGCCTGCATT
ENSCAFG00000035767		452	461	5.77372315166437	0.84294879190965	+	MA0092.1	Hand1::Tcf3	TTTCTGTTAT
ENSCAFG00000035767		520	529	5.86749297952397	0.844744784620292	+	MA0092.1	Hand1::Tcf3	TGTCTGAAAT
ENSCAFG00000035767		564	573	4.75907637569998	0.82351505447935	+	MA0092.1	Hand1::Tcf3	TTACTGGTAG
ENSCAFG00000035767		594	603	6.39282124950741	0.85480650452658	+	MA0092.1	Hand1::Tcf3	AAACTGGAAA
ENSCAFG00000035767		749	758	3.6344139330951	0.801974164462201	+	MA0092.1	Hand1::Tcf3	GATCAGGAAG
ENSCAFG00000035767		189	198	3.80837196249481	0.805306018213998	-	MA0092.1	Hand1::Tcf3	TATGTGGCAG
ENSCAFG00000035767		311	320	3.67349384310279	0.80272266997947	-	MA0092.1	Hand1::Tcf3	TGTTTGCAAA
ENSCAFG00000035767		468	477	4.32193987009661	0.815142489491873	-	MA0092.1	Hand1::Tcf3	CTTCTGTTAA
ENSCAFG00000035767		700	709	4.92178962384452	0.826631534633605	-	MA0092.1	Hand1::Tcf3	GGCCTGCCTC
ENSCAFG00000035767		862	871	8.95622661862481	0.90390393237136	-	MA0092.1	Hand1::Tcf3	CAACTGGCTT
ENSCAFG00000033382		673	682	4.59348577578593	0.820343463817568	+	MA0092.1	Hand1::Tcf3	CTTCTGCGTT
ENSCAFG00000033382		752	761	4.08082630914411	0.810524392095386	+	MA0092.1	Hand1::Tcf3	GCTCTGCCTT
ENSCAFG00000033382		916	925	4.17417678547883	0.812312352880417	+	MA0092.1	Hand1::Tcf3	GGCCTGGCCT
ENSCAFG00000033382		952	961	6.29382003247832	0.852910313948145	+	MA0092.1	Hand1::Tcf3	GAACTGCCTT
ENSCAFG00000033382		968	977	7.97064339139369	0.885026855040175	+	MA0092.1	Hand1::Tcf3	TTTCTGCCTT
ENSCAFG00000033382		58	67	4.06622105137591	0.810244654603194	-	MA0092.1	Hand1::Tcf3	TATCTTGCAA
ENSCAFG00000033382		693	702	5.02495687045319	0.828607518029496	-	MA0092.1	Hand1::Tcf3	GACCTGGAGC
ENSCAFG00000002553	PPCS	219	228	6.65131040584957	0.859757400258899	+	MA0092.1	Hand1::Tcf3	CGTCTGTCTC
ENSCAFG00000002553	PPCS	238	247	8.37211616309072	0.89271634523065	+	MA0092.1	Hand1::Tcf3	TGCCTGGCAA
ENSCAFG00000002553	PPCS	91	100	4.75907637569997	0.823515054479349	-	MA0092.1	Hand1::Tcf3	TTACTGGTAG
ENSCAFG00000002553	PPCS	225	234	4.05297124662278	0.809990878380104	-	MA0092.1	Hand1::Tcf3	GTCCTGGAGA
ENSCAFG00000002553	PPCS	355	364	4.94402706185236	0.827057452836475	-	MA0092.1	Hand1::Tcf3	TTTTTGGTTT
ENSCAFG00000002553	PPCS	532	541	4.08856000339384	0.810672517124683	-	MA0092.1	Hand1::Tcf3	GGGCTGCAAG
ENSCAFG00000002553	PPCS	574	583	5.3521750874568	0.834874795531674	-	MA0092.1	Hand1::Tcf3	GGGCTGGCGG
ENSCAFG00000002553	PPCS	584	593	5.3521750874568	0.834874795531674	-	MA0092.1	Hand1::Tcf3	GGGCTGGCGG
ENSCAFG00000002553	PPCS	594	603	5.3521750874568	0.834874795531674	-	MA0092.1	Hand1::Tcf3	GGGCTGGCGG
ENSCAFG00000002553	PPCS	857	866	4.94653628618021	0.827105512523744	-	MA0092.1	Hand1::Tcf3	AGCCTGGCGG
ENSCAFG00000002556	ZMYND12	101	110	5.35217508745681	0.834874795531675	+	MA0092.1	Hand1::Tcf3	GGGCTGGCGG
ENSCAFG00000002556	ZMYND12	111	120	5.35217508745681	0.834874795531675	+	MA0092.1	Hand1::Tcf3	GGGCTGGCGG
ENSCAFG00000002556	ZMYND12	121	130	5.35217508745681	0.834874795531675	+	MA0092.1	Hand1::Tcf3	GGGCTGGCGG
ENSCAFG00000002556	ZMYND12	163	172	4.08856000339385	0.810672517124683	+	MA0092.1	Hand1::Tcf3	GGGCTGCAAG
ENSCAFG00000002556	ZMYND12	340	349	4.94402706185237	0.827057452836476	+	MA0092.1	Hand1::Tcf3	TTTTTGGTTT
ENSCAFG00000002556	ZMYND12	470	479	4.0529712466228	0.809990878380104	+	MA0092.1	Hand1::Tcf3	GTCCTGGAGA
ENSCAFG00000002556	ZMYND12	604	613	4.75907637569998	0.82351505447935	+	MA0092.1	Hand1::Tcf3	TTACTGGTAG
ENSCAFG00000002556	ZMYND12	457	466	8.37211616309072	0.892716345230649	-	MA0092.1	Hand1::Tcf3	TGCCTGGCAA
ENSCAFG00000002556	ZMYND12	476	485	6.65131040584956	0.859757400258899	-	MA0092.1	Hand1::Tcf3	CGTCTGTCTC
ENSCAFG00000002556	ZMYND12	886	895	4.95743510483676	0.827314259828806	-	MA0092.1	Hand1::Tcf3	TCTCTGGAAA
ENSCAFG00000002556	ZMYND12	987	996	6.08261073706266	0.848864979071832	-	MA0092.1	Hand1::Tcf3	GGTCTGCAGG
ENSCAFG00000002557	RIMKLA	523	532	5.91177086801954	0.84559284808373	+	MA0092.1	Hand1::Tcf3	CGCCTGGCGC
ENSCAFG00000002557	RIMKLA	744	753	3.66126625117457	0.802488472407895	+	MA0092.1	Hand1::Tcf3	GCTCTGGTTC
ENSCAFG00000002557	RIMKLA	667	676	5.3521750874568	0.834874795531674	-	MA0092.1	Hand1::Tcf3	GGGCTGGCGG
ENSCAFG00000002557	RIMKLA	750	759	3.89504276721377	0.806966041881033	-	MA0092.1	Hand1::Tcf3	CGTCAGGAAC
ENSCAFG00000002557	RIMKLA	858	867	3.66126625117457	0.802488472407895	-	MA0092.1	Hand1::Tcf3	GATCTGGTCC
ENSCAFG00000002563	FOXJ3	39	48	4.08856000339385	0.810672517124683	+	MA0092.1	Hand1::Tcf3	AGGCTGCATT
ENSCAFG00000002563	FOXJ3	512	521	7.27695893005038	0.871740574532939	+	MA0092.1	Hand1::Tcf3	TGTTTGGCAA
ENSCAFG00000002563	FOXJ3	638	647	4.90419308355978	0.826294504494964	+	MA0092.1	Hand1::Tcf3	AGTCTGTTAG
ENSCAFG00000002563	FOXJ3	712	721	5.14506210801254	0.830907918233807	+	MA0092.1	Hand1::Tcf3	CCTCTGGAAA
ENSCAFG00000002563	FOXJ3	825	834	7.86106938558447	0.88292816167365	+	MA0092.1	Hand1::Tcf3	CATTTGGCTT
ENSCAFG00000002563	FOXJ3	873	882	4.26059909654277	0.813967617097602	+	MA0092.1	Hand1::Tcf3	GTTCTAGCTT
ENSCAFG00000002563	FOXJ3	977	986	10.4649361264243	0.932800554454751	+	MA0092.1	Hand1::Tcf3	GATCTGGATA
ENSCAFG00000002563	FOXJ3	161	170	3.84961145996026	0.806095886751983	-	MA0092.1	Hand1::Tcf3	TTTGTGGAAT
ENSCAFG00000002563	FOXJ3	191	200	6.28113350759153	0.852667326339656	-	MA0092.1	Hand1::Tcf3	TGTCTTGCAT
ENSCAFG00000002563	FOXJ3	264	273	3.9818881485613	0.808629409249976	-	MA0092.1	Hand1::Tcf3	TTTCTGTATC
ENSCAFG00000002563	FOXJ3	464	473	7.59659799267651	0.877862686939633	-	MA0092.1	Hand1::Tcf3	ATTCTGGATG
ENSCAFG00000002563	FOXJ3	515	524	3.72417683507837	0.803693411701188	-	MA0092.1	Hand1::Tcf3	TATTTGCCAA
ENSCAFG00000002563	FOXJ3	924	933	6.65761611320564	0.859878174762868	-	MA0092.1	Hand1::Tcf3	CAACTGGAGT
ENSCAFG00000002568	GUCA2A	117	126	7.99099203678549	0.885416596811375	+	MA0092.1	Hand1::Tcf3	GTCCTGGCTT
ENSCAFG00000002568	GUCA2A	188	197	8.08175750070868	0.887155046324454	+	MA0092.1	Hand1::Tcf3	CAGCTGGCTT
ENSCAFG00000002568	GUCA2A	730	739	4.1272404715579	0.811413372050543	+	MA0092.1	Hand1::Tcf3	GGGCTGGGAC
ENSCAFG00000002568	GUCA2A	736	745	4.17417678547882	0.812312352880417	+	MA0092.1	Hand1::Tcf3	GGACTGTCAC
ENSCAFG00000002568	GUCA2A	790	799	4.25893007257082	0.813935649939766	+	MA0092.1	Hand1::Tcf3	CTTCTGGGGA
ENSCAFG00000002568	GUCA2A	908	917	4.64815578395658	0.821390569676739	+	MA0092.1	Hand1::Tcf3	CGCCTGCAAG
ENSCAFG00000002568	GUCA2A	27	36	6.83022238426145	0.863184138010357	-	MA0092.1	Hand1::Tcf3	TGGCTGGCTA
ENSCAFG00000002568	GUCA2A	70	79	5.26157671622916	0.833139546379202	-	MA0092.1	Hand1::Tcf3	GTCCTGGTAG
ENSCAFG00000002568	GUCA2A	233	242	3.66126625117457	0.802488472407895	-	MA0092.1	Hand1::Tcf3	GCTCTGGTTC
ENSCAFG00000002568	GUCA2A	254	263	3.74484895126046	0.804089348974659	-	MA0092.1	Hand1::Tcf3	GTCCTGGAGG
ENSCAFG00000002568	GUCA2A	324	333	4.24093445222621	0.813590976139033	-	MA0092.1	Hand1::Tcf3	GATCTGCGTG
ENSCAFG00000002568	GUCA2A	413	422	3.86853377417894	0.806458309710208	-	MA0092.1	Hand1::Tcf3	TTCCTGGCGG
ENSCAFG00000002568	GUCA2A	474	483	3.68033618970573	0.802853722844801	-	MA0092.1	Hand1::Tcf3	CACCTGCAGT
ENSCAFG00000002568	GUCA2A	481	490	8.56649420825757	0.896439307725058	-	MA0092.1	Hand1::Tcf3	GGCCTGGCAC
ENSCAFG00000002568	GUCA2A	601	610	4.53161187884228	0.819158380401865	-	MA0092.1	Hand1::Tcf3	TGGCTGGAGA
ENSCAFG00000002568	GUCA2A	676	685	4.22808269478043	0.813344823797513	-	MA0092.1	Hand1::Tcf3	TGTCTGAAAA
ENSCAFG00000002568	GUCA2A	844	853	4.17417678547881	0.812312352880417	-	MA0092.1	Hand1::Tcf3	GGCCTGGCCT
ENSCAFG00000002568	GUCA2A	927	936	6.04345945667961	0.848115106583152	-	MA0092.1	Hand1::Tcf3	AAACTGGCTC
ENSCAFG00000002574	GUCA2B	12	21	6.77180569803613	0.862065271259342	+	MA0092.1	Hand1::Tcf3	TGTCTGTCTA
ENSCAFG00000002574	GUCA2B	263	272	5.08671394422849	0.829790363907139	+	MA0092.1	Hand1::Tcf3	TGCCTGCCAC
ENSCAFG00000002574	GUCA2B	344	353	7.67611869943208	0.879385763316524	+	MA0092.1	Hand1::Tcf3	CTCCTGGCTT
ENSCAFG00000002574	GUCA2B	266	275	4.3838741339669	0.816328729127682	-	MA0092.1	Hand1::Tcf3	TGTGTGGCAG
ENSCAFG00000002574	GUCA2B	450	459	9.43837831376218	0.913138682500013	-	MA0092.1	Hand1::Tcf3	CATCTGCCTT
ENSCAFG00000002574	GUCA2B	484	493	5.83749823922612	0.844170289218496	-	MA0092.1	Hand1::Tcf3	TGTCTGTATC
ENSCAFG00000002574	GUCA2B	754	763	3.83046573334542	0.805729184730393	-	MA0092.1	Hand1::Tcf3	ACTCTGGCTG
ENSCAFG00000002574	GUCA2B	831	840	6.29382003247829	0.852910313948144	-	MA0092.1	Hand1::Tcf3	GACCTGCCTT
ENSCAFG00000002574	GUCA2B	868	877	4.29560446039686	0.814638081998204	-	MA0092.1	Hand1::Tcf3	GGACTGCATC
ENSCAFG00000002574	GUCA2B	958	967	6.18678028681498	0.850860159785037	-	MA0092.1	Hand1::Tcf3	TTTCTGGTGA
ENSCAFG00000034373		314	323	8.26676316294449	0.890698497649761	+	MA0092.1	Hand1::Tcf3	AGTCTGCTAT
ENSCAFG00000034373		400	409	6.37440728999076	0.854453818190039	+	MA0092.1	Hand1::Tcf3	CTTCTGGTGA
ENSCAFG00000034373		626	635	3.74484895126047	0.80408934897466	+	MA0092.1	Hand1::Tcf3	AAACTGGAGG
ENSCAFG00000034373		883	892	6.8428890789814	0.863426745807601	+	MA0092.1	Hand1::Tcf3	CTGCTGGAAT
ENSCAFG00000034373		941	950	5.55938663715536	0.838843560765802	+	MA0092.1	Hand1::Tcf3	CACCTGGTTG
ENSCAFG00000034373		964	973	3.80635392462081	0.805267366321442	+	MA0092.1	Hand1::Tcf3	GGTCAGCCAT
ENSCAFG00000034373		13	22	3.9818881485613	0.808629409249976	-	MA0092.1	Hand1::Tcf3	TCTCTGGATC
ENSCAFG00000034373		148	157	5.09363207891509	0.829922868357152	-	MA0092.1	Hand1::Tcf3	GTCCTGGGAT
ENSCAFG00000034373		180	189	9.43837831376218	0.913138682500013	-	MA0092.1	Hand1::Tcf3	CATCTGCCTT
ENSCAFG00000034373		204	213	3.83178458803173	0.805754445024211	-	MA0092.1	Hand1::Tcf3	TGCCTGGGTG
ENSCAFG00000034373		215	224	3.76318077403271	0.80444046212932	-	MA0092.1	Hand1::Tcf3	TTTCTGGGGG
ENSCAFG00000034373		494	503	6.48358671343059	0.856544954039659	-	MA0092.1	Hand1::Tcf3	CAGCTGGAAA
ENSCAFG00000034373		658	667	4.81643662369829	0.824613687052717	-	MA0092.1	Hand1::Tcf3	GGTCTGCGTG
ENSCAFG00000034373		681	690	5.0340583671719	0.828781840859514	-	MA0092.1	Hand1::Tcf3	CGTCTGTGTT
ENSCAFG00000034373		698	707	8.52849404649759	0.895711482847035	-	MA0092.1	Hand1::Tcf3	CATTTGGCAT
ENSCAFG00000034373		913	922	9.31233945344368	0.910724634404195	-	MA0092.1	Hand1::Tcf3	GACCTGGAAT
ENSCAFG00000034228		138	147	5.96694417131337	0.846649593657436	+	MA0092.1	Hand1::Tcf3	CGCCTGGGTT
ENSCAFG00000034228		598	607	7.67611869943208	0.879385763316524	+	MA0092.1	Hand1::Tcf3	CACCTGGCAC
ENSCAFG00000034228		678	687	5.26041969071131	0.833117385632579	+	MA0092.1	Hand1::Tcf3	CGGCTGGTTG
ENSCAFG00000034228		753	762	7.83046573334543	0.882342003656781	+	MA0092.1	Hand1::Tcf3	GTTCTGGCGG
ENSCAFG00000034228		917	926	7.4788432098448	0.875607305475932	+	MA0092.1	Hand1::Tcf3	CGTCTGGGTG
ENSCAFG00000034228		466	475	5.0397315755871	0.828890500981775	-	MA0092.1	Hand1::Tcf3	CGTTTGGTTC
ENSCAFG00000034228		477	486	6.02202957385364	0.847704655650012	-	MA0092.1	Hand1::Tcf3	AGTTTGGTTT
ENSCAFG00000034228		484	493	6.673522504115	0.860182833124495	-	MA0092.1	Hand1::Tcf3	GGGCTGGAGT
ENSCAFG00000034228		766	775	7.00869403851894	0.866602442143138	-	MA0092.1	Hand1::Tcf3	CACCTGGCTG
ENSCAFG00000033439		788	797	7.00869403851895	0.866602442143138	+	MA0092.1	Hand1::Tcf3	CACCTGGCTG
ENSCAFG00000033439		16	25	3.64791583826316	0.802232769216151	-	MA0092.1	Hand1::Tcf3	ATTCTTGCAT
ENSCAFG00000033439		75	84	8.9163692147939	0.903140535355717	-	MA0092.1	Hand1::Tcf3	TGTTTGGCAT
ENSCAFG00000033439		336	345	5.20006831861083	0.831961463446906	-	MA0092.1	Hand1::Tcf3	TGTCTGAATT
ENSCAFG00000033439		462	471	5.60045904192528	0.83963022894318	-	MA0092.1	Hand1::Tcf3	GGACTGGAGC
ENSCAFG00000033439		508	517	4.75698815861755	0.823475058430046	-	MA0092.1	Hand1::Tcf3	TGTCTGCTGG
ENSCAFG00000033439		637	646	7.4788432098448	0.875607305475932	-	MA0092.1	Hand1::Tcf3	CGTCTGGGTG
ENSCAFG00000033439		801	810	7.83046573334542	0.88234200365678	-	MA0092.1	Hand1::Tcf3	GTTCTGGCGG
ENSCAFG00000033439		876	885	5.2604196907113	0.833117385632579	-	MA0092.1	Hand1::Tcf3	CGGCTGGTTG
ENSCAFG00000033439		956	965	7.67611869943207	0.879385763316523	-	MA0092.1	Hand1::Tcf3	CACCTGGCAC
ENSCAFG00000039595		348	357	5.0854590993717	0.82976632960669	+	MA0092.1	Hand1::Tcf3	GGCCTGGTGA
ENSCAFG00000039595		358	367	4.69883877593217	0.822361311398457	+	MA0092.1	Hand1::Tcf3	CAACTGCCAG
ENSCAFG00000039595		824	833	6.92280876172713	0.864957463853314	+	MA0092.1	Hand1::Tcf3	TGCCTGGTAA
ENSCAFG00000039595		917	926	4.72598992400914	0.822881342896273	+	MA0092.1	Hand1::Tcf3	GGGCTGGAGC
ENSCAFG00000039595		29	38	5.58921428475765	0.839414855806991	-	MA0092.1	Hand1::Tcf3	AGCCTGCCTT
ENSCAFG00000039595		112	121	9.13705732991811	0.907367420006521	-	MA0092.1	Hand1::Tcf3	TGGCTGGCAT
ENSCAFG00000039595		126	135	10.8242384919751	0.939682346222692	-	MA0092.1	Hand1::Tcf3	GATCTGGAAC
ENSCAFG00000039595		133	142	7.27295577835964	0.871663901349035	-	MA0092.1	Hand1::Tcf3	ATTCTGGGAT
ENSCAFG00000039595		270	279	4.62847341809487	0.821013589293787	-	MA0092.1	Hand1::Tcf3	AGCCTGGAGA
ENSCAFG00000039595		361	370	9.85544239887663	0.921126796308406	-	MA0092.1	Hand1::Tcf3	CTTCTGGCAG
ENSCAFG00000039595		371	380	7.89906954734444	0.883655986551672	-	MA0092.1	Hand1::Tcf3	GGCCTGGCTC
ENSCAFG00000039595		403	412	4.17918371436391	0.812408251614429	-	MA0092.1	Hand1::Tcf3	CGTGTGGCGT
ENSCAFG00000039595		476	485	8.06399386772839	0.886814815825205	-	MA0092.1	Hand1::Tcf3	TGCCTGGCAC
ENSCAFG00000039595		519	528	6.66020112561716	0.859927686034819	-	MA0092.1	Hand1::Tcf3	AGACTGGAAC
ENSCAFG00000039595		923	932	7.89906954734444	0.883655986551672	-	MA0092.1	Hand1::Tcf3	GGCCTGGCTC
ENSCAFG00000035604		173	182	8.08175750070868	0.887155046324454	+	MA0092.1	Hand1::Tcf3	CAGCTGGCTT
ENSCAFG00000035604		289	298	4.03388999522321	0.809625411265512	+	MA0092.1	Hand1::Tcf3	GACCTGGGGT
ENSCAFG00000035604		387	396	5.13165406502814	0.830651111241477	+	MA0092.1	Hand1::Tcf3	CATTTGGTAG
ENSCAFG00000035604		435	444	3.72685315210176	0.803744671749064	+	MA0092.1	Hand1::Tcf3	CTCCTGCCAA
ENSCAFG00000035604		555	564	4.81933406811872	0.824669182398899	+	MA0092.1	Hand1::Tcf3	TACCTGCCAA
ENSCAFG00000035604		678	687	6.74323289529061	0.861518010518602	+	MA0092.1	Hand1::Tcf3	CATCTGTCAG
ENSCAFG00000035604		219	228	4.22808269478043	0.813344823797513	-	MA0092.1	Hand1::Tcf3	TGTCTGAAAA
ENSCAFG00000035604		283	292	10.3287538225877	0.930192226908547	-	MA0092.1	Hand1::Tcf3	GGTCTGCCTT
ENSCAFG00000035604		321	330	3.81352415972235	0.805404699302315	-	MA0092.1	Hand1::Tcf3	ATCCTGGGAT
ENSCAFG00000035604		356	365	6.3724726041156	0.85441676275538	-	MA0092.1	Hand1::Tcf3	TTTCTGCAAA
ENSCAFG00000035604		365	374	8.74918216162179	0.899938367497839	-	MA0092.1	Hand1::Tcf3	CAGCTGGCAT
ENSCAFG00000035604		558	567	5.300853547199	0.833891823563976	-	MA0092.1	Hand1::Tcf3	CTTTTGGCAG
ENSCAFG00000035604		565	574	8.65725967218075	0.898177757238137	-	MA0092.1	Hand1::Tcf3	CGGCTGGCTT
ENSCAFG00000035604		711	720	3.81961671966243	0.805521391350187	-	MA0092.1	Hand1::Tcf3	TTTTTGGATG
ENSCAFG00000035604		753	762	4.94830222363927	0.827139335885441	-	MA0092.1	Hand1::Tcf3	AATTTGGCTG
ENSCAFG00000035604		760	769	9.38534128438658	0.912122853418026	-	MA0092.1	Hand1::Tcf3	TGACTGGAAT
ENSCAFG00000035604		866	875	4.85411700141007	0.825335387041394	-	MA0092.1	Hand1::Tcf3	CTGCTGGCTG
ENSCAFG00000002576	HIVEP3	221	230	6.55560589211484	0.8579243521136	+	MA0092.1	Hand1::Tcf3	TTTCTGTCTT
ENSCAFG00000002576	HIVEP3	373	382	7.30213749304639	0.872222824704849	+	MA0092.1	Hand1::Tcf3	GGTTTGGTTT
ENSCAFG00000002576	HIVEP3	429	438	3.77545260349951	0.804675506991529	+	MA0092.1	Hand1::Tcf3	CACTTGGATT
ENSCAFG00000002576	HIVEP3	772	781	3.94572575918936	0.807936783602751	+	MA0092.1	Hand1::Tcf3	CATCTCGCAG
ENSCAFG00000002576	HIVEP3	816	825	8.5597431662665	0.896310003635651	+	MA0092.1	Hand1::Tcf3	CGCCTGGCAA
ENSCAFG00000002576	HIVEP3	965	974	4.34628745237245	0.815608823719922	+	MA0092.1	Hand1::Tcf3	GACCTGCCTG
ENSCAFG00000002576	HIVEP3	969	978	10.0115264478343	0.924116306053428	+	MA0092.1	Hand1::Tcf3	TGCCTGGCAT
ENSCAFG00000002576	HIVEP3	67	76	5.44962307092981	0.836741236709814	-	MA0092.1	Hand1::Tcf3	CATCTGTATG
ENSCAFG00000002576	HIVEP3	187	196	6.73879064080817	0.86143292710903	-	MA0092.1	Hand1::Tcf3	TGTCTGTCGT
ENSCAFG00000002576	HIVEP3	199	208	6.02311081128781	0.847725364811952	-	MA0092.1	Hand1::Tcf3	TTTCTGCCTG
ENSCAFG00000002576	HIVEP3	408	417	12.9911604087342	0.981185845331763	-	MA0092.1	Hand1::Tcf3	CGTCTGGCTT
ENSCAFG00000002576	HIVEP3	446	455	4.08856000339384	0.810672517124683	-	MA0092.1	Hand1::Tcf3	AGGCTGCATT
ENSCAFG00000002576	HIVEP3	608	617	4.13990688339407	0.811655974429656	-	MA0092.1	Hand1::Tcf3	TGCCTGGGTA
ENSCAFG00000002576	HIVEP3	819	828	4.49405705171731	0.81843908510928	-	MA0092.1	Hand1::Tcf3	GGTTTGCCAG
ENSCAFG00000002576	HIVEP3	853	862	3.82436965801601	0.80561242535155	-	MA0092.1	Hand1::Tcf3	CAGCTGCCAC
ENSCAFG00000002576	HIVEP3	922	931	8.39663083806208	0.893185879819305	-	MA0092.1	Hand1::Tcf3	GAGCTGGCTT
ENSCAFG00000002579	EDN2	196	205	5.00170958947405	0.82816225809745	+	MA0092.1	Hand1::Tcf3	AGCCTGGGTT
ENSCAFG00000002579	EDN2	316	325	6.22664420537296	0.851623681578582	+	MA0092.1	Hand1::Tcf3	GGCCTGGCGC
ENSCAFG00000002579	EDN2	326	335	4.25699538669568	0.813898594505108	+	MA0092.1	Hand1::Tcf3	TCTCTGGAGT
ENSCAFG00000002579	EDN2	378	387	3.55599334882212	0.800472158956449	+	MA0092.1	Hand1::Tcf3	AGTCAGGCAG
ENSCAFG00000002579	EDN2	386	395	3.75400430017874	0.80426470324688	+	MA0092.1	Hand1::Tcf3	AGGCTGGAGA
ENSCAFG00000002579	EDN2	587	596	7.11652291886935	0.868667710764468	+	MA0092.1	Hand1::Tcf3	GAGCTGGCAG
ENSCAFG00000002579	EDN2	754	763	9.54413057278239	0.915164177167856	+	MA0092.1	Hand1::Tcf3	GTTCTGGAAG
ENSCAFG00000002579	EDN2	233	242	7.58419620999102	0.877625153056821	-	MA0092.1	Hand1::Tcf3	CGCCTGGCTC
ENSCAFG00000002579	EDN2	249	258	4.29560446039686	0.814638081998204	-	MA0092.1	Hand1::Tcf3	GGACTGCATG
ENSCAFG00000002579	EDN2	310	319	5.60045904192528	0.83963022894318	-	MA0092.1	Hand1::Tcf3	GGCCTGGAGC
ENSCAFG00000002579	EDN2	381	390	3.64168170465179	0.802113365578769	-	MA0092.1	Hand1::Tcf3	AGCCTGCCTG
ENSCAFG00000002579	EDN2	394	403	6.6189616281517	0.859137817496835	-	MA0092.1	Hand1::Tcf3	AGCCTGGCTC
ENSCAFG00000002579	EDN2	430	439	7.35805583134673	0.873293840086566	-	MA0092.1	Hand1::Tcf3	CACCTGGAAA
ENSCAFG00000002579	EDN2	485	494	7.89906954734444	0.883655986551672	-	MA0092.1	Hand1::Tcf3	GGCCTGGCTC
ENSCAFG00000002579	EDN2	804	813	7.54799162203114	0.876931719171402	-	MA0092.1	Hand1::Tcf3	GGCCTGGAGT
ENSCAFG00000002579	EDN2	873	882	4.21467465179604	0.813088016805183	-	MA0092.1	Hand1::Tcf3	TGTGTGGTTT
ENSCAFG00000002579	EDN2	946	955	5.27434094740423	0.83338402231214	-	MA0092.1	Hand1::Tcf3	CGCCTGCCAC
ENSCAFG00000032235		801	810	4.15048775253705	0.81185863198259	+	MA0092.1	Hand1::Tcf3	GAGCTGGAGG
ENSCAFG00000032235		712	721	3.90286768609322	0.807115914154339	-	MA0092.1	Hand1::Tcf3	GGGCTGGTGG
ENSCAFG00000037411		206	215	5.76714929976829	0.842822881578409	+	MA0092.1	Hand1::Tcf3	TTTTTGGATT
ENSCAFG00000037411		790	799	4.85411700141007	0.825335387041394	+	MA0092.1	Hand1::Tcf3	CTGCTGGCTC
ENSCAFG00000037411		840	849	3.59317443562963	0.801184295924216	+	MA0092.1	Hand1::Tcf3	GATCGGGCTG
ENSCAFG00000037411		310	319	5.09363207891509	0.829922868357152	-	MA0092.1	Hand1::Tcf3	GTCCTGGGAT
ENSCAFG00000037411		318	327	4.41227361217358	0.816872670148045	-	MA0092.1	Hand1::Tcf3	ATCCTGGAGT
ENSCAFG00000037411		503	512	5.83707888770125	0.844162257292886	-	MA0092.1	Hand1::Tcf3	AGCCTGGTAG
ENSCAFG00000037411		551	560	8.05358367395333	0.886615427252536	-	MA0092.1	Hand1::Tcf3	GTTCTGGTTG
ENSCAFG00000037411		834	843	3.9693885465369	0.808390001813339	-	MA0092.1	Hand1::Tcf3	GATCTGGTCA
ENSCAFG00000037411		876	885	4.1272404715579	0.811413372050543	-	MA0092.1	Hand1::Tcf3	AGGCTGGGTT
ENSCAFG00000022442	RF00015	45	54	3.74484895126047	0.80408934897466	+	MA0092.1	Hand1::Tcf3	AACCTGGAGG
ENSCAFG00000022442	RF00015	81	90	5.42134883938556	0.836199694564419	+	MA0092.1	Hand1::Tcf3	TTTTTGGCAA
ENSCAFG00000022442	RF00015	274	283	3.83178458803174	0.805754445024211	+	MA0092.1	Hand1::Tcf3	TGCCTGGGTG
ENSCAFG00000022442	RF00015	298	307	10.0138804852343	0.924161393413697	+	MA0092.1	Hand1::Tcf3	CGTCTGCCTT
ENSCAFG00000022442	RF00015	330	339	5.09363207891509	0.829922868357152	+	MA0092.1	Hand1::Tcf3	GTCCTGGGAT
ENSCAFG00000022442	RF00015	802	811	6.42517002720528	0.855426087288644	+	MA0092.1	Hand1::Tcf3	CATCTGTAAA
ENSCAFG00000022442	RF00015	201	210	4.3838741339669	0.816328729127682	-	MA0092.1	Hand1::Tcf3	TGTGTGGCAC
ENSCAFG00000022442	RF00015	257	266	4.46229471823987	0.817830734633433	-	MA0092.1	Hand1::Tcf3	TATGTGGATT
ENSCAFG00000022442	RF00015	477	486	5.38442604581574	0.835492504739913	-	MA0092.1	Hand1::Tcf3	GTTCTGCTTA
ENSCAFG00000022442	RF00015	519	528	3.6779821523057	0.802808635484532	-	MA0092.1	Hand1::Tcf3	TTGCTGCAAT
ENSCAFG00000022442	RF00015	538	547	4.11133408064854	0.811108713688915	-	MA0092.1	Hand1::Tcf3	CACCTGGGAG
ENSCAFG00000022442	RF00015	622	631	7.59450858442717	0.877822668075665	-	MA0092.1	Hand1::Tcf3	AGACTGGCAA
ENSCAFG00000022442	RF00015	654	663	7.97064339139367	0.885026855040174	-	MA0092.1	Hand1::Tcf3	TTTCTGCCTT
ENSCAFG00000038329		4	13	4.40596790481752	0.816751895644077	+	MA0092.1	Hand1::Tcf3	AGTCTGGCCC
ENSCAFG00000038329		77	86	8.54614556286578	0.896049565953858	+	MA0092.1	Hand1::Tcf3	TGTCTGCCAC
ENSCAFG00000038329		365	374	3.85380326974832	0.806176173343049	+	MA0092.1	Hand1::Tcf3	CGTCGGGCTC
ENSCAFG00000038329		644	653	9.31233945344369	0.910724634404196	+	MA0092.1	Hand1::Tcf3	GAACTGGAAT
ENSCAFG00000038329		775	784	6.10303077691734	0.849256088275796	+	MA0092.1	Hand1::Tcf3	TTTCTGGGAC
ENSCAFG00000038329		908	917	4.2656811145619	0.814064954029172	+	MA0092.1	Hand1::Tcf3	GTTCTGGGGC
ENSCAFG00000038329		80	89	3.60626655530335	0.801435051972698	-	MA0092.1	Hand1::Tcf3	AGTGTGGCAG
ENSCAFG00000038329		159	168	4.10865776362517	0.81105745364104	-	MA0092.1	Hand1::Tcf3	TATTTGGGTT
ENSCAFG00000038329		177	186	4.09139961437191	0.810726904775104	-	MA0092.1	Hand1::Tcf3	GATCTTGTTT
ENSCAFG00000038329		353	362	7.27288438389677	0.87166253391627	-	MA0092.1	Hand1::Tcf3	GGACTGGATC
ENSCAFG00000002592	SCMH1	177	186	3.6344139330951	0.801974164462201	+	MA0092.1	Hand1::Tcf3	AATCTTGATT
ENSCAFG00000002592	SCMH1	280	289	3.63608768817857	0.802006222235985	+	MA0092.1	Hand1::Tcf3	TTTCTGGCCA
ENSCAFG00000002592	SCMH1	294	303	7.6734423824087	0.879334503268648	+	MA0092.1	Hand1::Tcf3	TATTTGGCTT
ENSCAFG00000002592	SCMH1	500	509	4.38710759831302	0.816390660332296	+	MA0092.1	Hand1::Tcf3	ATGCTGGTTT
ENSCAFG00000002592	SCMH1	535	544	3.65824593424444	0.802430623659378	+	MA0092.1	Hand1::Tcf3	TCTCTGGGAT
ENSCAFG00000002592	SCMH1	851	860	4.95743510483677	0.827314259828806	+	MA0092.1	Hand1::Tcf3	TTTCTGTAAA
ENSCAFG00000002592	SCMH1	971	980	10.1703157362301	0.927157629803257	+	MA0092.1	Hand1::Tcf3	ATTCTGGCTT
ENSCAFG00000002592	SCMH1	12	21	9.12856586902447	0.907204781317555	-	MA0092.1	Hand1::Tcf3	AGTCTGGGAT
ENSCAFG00000002592	SCMH1	335	344	5.10629849075125	0.830165470736265	-	MA0092.1	Hand1::Tcf3	TTTCTGTTTT
ENSCAFG00000002592	SCMH1	861	870	10.0011162540592	0.923916917480758	-	MA0092.1	Hand1::Tcf3	GATCTGGTAC
ENSCAFG00000021501	RF00100	20	29	6.37373999810783	0.854441037411989	+	MA0092.1	Hand1::Tcf3	GACCTGGGAT
ENSCAFG00000021501	RF00100	145	154	4.5911317383859	0.820298376457299	+	MA0092.1	Hand1::Tcf3	TTACTGGGAT
ENSCAFG00000021501	RF00100	171	180	5.13148697233262	0.830647910880871	+	MA0092.1	Hand1::Tcf3	GGTTTGGCGC
ENSCAFG00000021501	RF00100	178	187	6.55444886659699	0.857902191366977	+	MA0092.1	Hand1::Tcf3	CGCCTGCCTT
ENSCAFG00000021501	RF00100	512	521	10.7829989945097	0.938892477684708	+	MA0092.1	Hand1::Tcf3	GATCTGGCTG
ENSCAFG00000021501	RF00100	516	525	3.58605966286467	0.80104802522483	+	MA0092.1	Hand1::Tcf3	TGGCTGCAAC
ENSCAFG00000021501	RF00100	525	534	6.74323289529061	0.861518010518602	+	MA0092.1	Hand1::Tcf3	CATCTGTCAC
ENSCAFG00000021501	RF00100	563	572	9.50289107531692	0.914374308629871	+	MA0092.1	Hand1::Tcf3	AATCTGGCTG
ENSCAFG00000021501	RF00100	567	576	6.83022238426146	0.863184138010357	+	MA0092.1	Hand1::Tcf3	TGGCTGGCTA
ENSCAFG00000021501	RF00100	931	940	10.7787238327227	0.938810594635743	+	MA0092.1	Hand1::Tcf3	TATCTGGTTT
ENSCAFG00000021501	RF00100	360	369	6.55560589211484	0.8579243521136	-	MA0092.1	Hand1::Tcf3	TTTCTGTCTT
ENSCAFG00000021501	RF00100	450	459	3.57832596861491	0.800899900195533	-	MA0092.1	Hand1::Tcf3	TCTCTGCCTT
ENSCAFG00000021501	RF00100	575	584	4.33953641038136	0.815479519630515	-	MA0092.1	Hand1::Tcf3	CACCTGCCTA
ENSCAFG00000002600	SLFNL1	69	78	9.05989066056259	0.905889430989899	+	MA0092.1	Hand1::Tcf3	GGTCTGGAGG
ENSCAFG00000002600	SLFNL1	688	697	4.03141411501903	0.809577990225071	+	MA0092.1	Hand1::Tcf3	CACCTGCCTG
ENSCAFG00000002600	SLFNL1	716	725	4.41111658665574	0.816850509401422	+	MA0092.1	Hand1::Tcf3	CGGCTGGAGC
ENSCAFG00000002600	SLFNL1	841	850	3.72160167028132	0.803644089042613	+	MA0092.1	Hand1::Tcf3	AGCCTGGGAG
ENSCAFG00000002600	SLFNL1	869	878	4.77667291598473	0.823852084617991	+	MA0092.1	Hand1::Tcf3	GAGCTGGCGG
ENSCAFG00000002600	SLFNL1	3	12	8.56649420825757	0.896439307725058	-	MA0092.1	Hand1::Tcf3	GGACTGGCAG
ENSCAFG00000002600	SLFNL1	142	151	3.59867461400673	0.801289641966733	-	MA0092.1	Hand1::Tcf3	GTCCTGTCTT
ENSCAFG00000002600	SLFNL1	377	386	7.0246004294283	0.866907100504765	-	MA0092.1	Hand1::Tcf3	GGGCTGGCTG
ENSCAFG00000002600	SLFNL1	469	478	6.29065778009311	0.852849746680798	-	MA0092.1	Hand1::Tcf3	CTTCTGGGAC
ENSCAFG00000002600	SLFNL1	698	707	4.33360092748566	0.815365836111433	-	MA0092.1	Hand1::Tcf3	TGTCTCGCAG
ENSCAFG00000002600	SLFNL1	853	862	4.68398632767465	0.822076839416215	-	MA0092.1	Hand1::Tcf3	GATCTGCTGC
ENSCAFG00000002732	CTPS1	513	522	5.29199080805189	0.833722073706608	+	MA0092.1	Hand1::Tcf3	TATCTGAAAT
ENSCAFG00000002732	CTPS1	588	597	5.07944617267178	0.829651162790571	+	MA0092.1	Hand1::Tcf3	TATCAGGAAT
ENSCAFG00000002732	CTPS1	642	651	3.82679948349973	0.805658964296501	+	MA0092.1	Hand1::Tcf3	CATGTGGTTT
ENSCAFG00000002732	CTPS1	102	111	5.41727429323195	0.83612165394775	-	MA0092.1	Hand1::Tcf3	GTCCTGGATG
ENSCAFG00000002732	CTPS1	156	165	5.56504389257682	0.838951915337109	-	MA0092.1	Hand1::Tcf3	AGTTTGGAAG
ENSCAFG00000002732	CTPS1	454	463	5.84908141151276	0.844392144088743	-	MA0092.1	Hand1::Tcf3	TTACTGGCTA
ENSCAFG00000002732	CTPS1	537	546	4.42620741800195	0.817139547183766	-	MA0092.1	Hand1::Tcf3	GACCTGGGAG
ENSCAFG00000002732	CTPS1	840	849	9.04163023225319	0.905539685268003	-	MA0092.1	Hand1::Tcf3	TTTCTGGAAG
ENSCAFG00000002732	CTPS1	898	907	4.57380340992422	0.819966483434617	-	MA0092.1	Hand1::Tcf3	TTTCTGCTTC
ENSCAFG00000030593		695	704	7.89906954734445	0.883655986551672	+	MA0092.1	Hand1::Tcf3	GGCCTGGCTC
ENSCAFG00000030593		866	875	3.63740654286489	0.802031482529803	+	MA0092.1	Hand1::Tcf3	TGCCTGCTAC
ENSCAFG00000030593		701	710	5.60045904192528	0.83963022894318	-	MA0092.1	Hand1::Tcf3	GGCCTGGAGC
ENSCAFG00000002814	KCNQ4	75	84	4.43536276692024	0.817314901455987	+	MA0092.1	Hand1::Tcf3	GGGCTGGGAA
ENSCAFG00000002814	KCNQ4	209	218	4.15048775253705	0.81185863198259	+	MA0092.1	Hand1::Tcf3	GAGCTGGAGC
ENSCAFG00000002814	KCNQ4	294	303	6.22664420537296	0.851623681578582	+	MA0092.1	Hand1::Tcf3	GGCCTGGCGG
ENSCAFG00000002814	KCNQ4	343	352	6.22664420537296	0.851623681578582	+	MA0092.1	Hand1::Tcf3	GGCCTGGCGG
ENSCAFG00000002814	KCNQ4	471	480	5.85040026619908	0.844417404382562	+	MA0092.1	Hand1::Tcf3	GGGCTGGTGT
ENSCAFG00000002814	KCNQ4	542	551	6.53476650073529	0.857525210984026	+	MA0092.1	Hand1::Tcf3	GGCCTGGCGA
ENSCAFG00000002814	KCNQ4	126	135	6.44976214598086	0.855897105174337	-	MA0092.1	Hand1::Tcf3	GGACTGGTTG
ENSCAFG00000002814	KCNQ4	315	324	3.90286768609322	0.807115914154339	-	MA0092.1	Hand1::Tcf3	GGGCTGGTGC
ENSCAFG00000002814	KCNQ4	415	424	4.85411700141007	0.825335387041394	-	MA0092.1	Hand1::Tcf3	CTGCTGGCTC
ENSCAFG00000002814	KCNQ4	578	587	6.6189616281517	0.859137817496835	-	MA0092.1	Hand1::Tcf3	AGCCTGGCTC
ENSCAFG00000002814	KCNQ4	640	649	3.99599896567058	0.808899676619	-	MA0092.1	Hand1::Tcf3	CATGTGGCAC
ENSCAFG00000025650	cfa-mir-30c-1	202	211	4.01941159120751	0.809348103429213	+	MA0092.1	Hand1::Tcf3	CGACTGGGTC
ENSCAFG00000025650	cfa-mir-30c-1	280	289	3.79933825347904	0.805132993735734	+	MA0092.1	Hand1::Tcf3	TTTCTTGAAT
ENSCAFG00000025650	cfa-mir-30c-1	537	546	3.62474013102873	0.80178888015069	+	MA0092.1	Hand1::Tcf3	TGGCTGGGAG
ENSCAFG00000025650	cfa-mir-30c-1	561	570	8.82569505548259	0.901403834618562	+	MA0092.1	Hand1::Tcf3	CTTCTGCCAT
ENSCAFG00000025650	cfa-mir-30c-1	726	735	4.19700471493308	0.812749580886853	+	MA0092.1	Hand1::Tcf3	ATGCTGGCTA
ENSCAFG00000025650	cfa-mir-30c-1	988	997	6.07585969507159	0.848735674982426	+	MA0092.1	Hand1::Tcf3	CGTCTGCAGA
ENSCAFG00000025650	cfa-mir-30c-1	188	197	4.10122641523	0.810915119503795	-	MA0092.1	Hand1::Tcf3	TGACTGCATA
ENSCAFG00000025650	cfa-mir-30c-1	232	241	4.92178962384452	0.826631534633605	-	MA0092.1	Hand1::Tcf3	GGACTGCCTC
ENSCAFG00000025650	cfa-mir-30c-1	344	353	7.0246004294283	0.866907100504765	-	MA0092.1	Hand1::Tcf3	GGGCTGGCTG
ENSCAFG00000025650	cfa-mir-30c-1	384	393	4.49920924894486	0.818537766197597	-	MA0092.1	Hand1::Tcf3	TGCCTGGGAC
ENSCAFG00000025650	cfa-mir-30c-1	607	616	4.68398632767465	0.822076839416215	-	MA0092.1	Hand1::Tcf3	GATCTGCTGG
ENSCAFG00000025650	cfa-mir-30c-1	645	654	5.99485308603425	0.847184138814921	-	MA0092.1	Hand1::Tcf3	GGGCTGCCTT
ENSCAFG00000025650	cfa-mir-30c-1	708	717	8.05358367395333	0.886615427252536	-	MA0092.1	Hand1::Tcf3	GTTCTGGTTG
ENSCAFG00000025650	cfa-mir-30c-1	714	723	9.40669342408896	0.912531815321204	-	MA0092.1	Hand1::Tcf3	TGTCTGGTTC
ENSCAFG00000025650	cfa-mir-30c-1	808	817	4.98752368323073	0.827890552530868	-	MA0092.1	Hand1::Tcf3	TGTCAGGATT
ENSCAFG00000025650	cfa-mir-30c-1	875	884	5.15181315000361	0.831037222323214	-	MA0092.1	Hand1::Tcf3	GCTCTGGAAG
ENSCAFG00000025650	cfa-mir-30c-1	990	999	5.8152308609529	0.843743797563593	-	MA0092.1	Hand1::Tcf3	GATCTGCAGA
ENSCAFG00000020447	cfa-mir-30e	11	20	7.83571381130758	0.882442521168437	+	MA0092.1	Hand1::Tcf3	TATCTGTCTT
ENSCAFG00000020447	cfa-mir-30e	226	235	5.38442604581575	0.835492504739914	+	MA0092.1	Hand1::Tcf3	GTTCTGCTTA
ENSCAFG00000020447	cfa-mir-30e	513	522	7.43780870428073	0.874821363189804	+	MA0092.1	Hand1::Tcf3	TGACTGGAAG
ENSCAFG00000020447	cfa-mir-30e	846	855	5.06511045397989	0.82937658783549	+	MA0092.1	Hand1::Tcf3	TGTCTGCTGA
ENSCAFG00000020447	cfa-mir-30e	151	160	3.86411564418445	0.806373688361893	-	MA0092.1	Hand1::Tcf3	AGTCAGGCAA
ENSCAFG00000020447	cfa-mir-30e	348	357	5.67988192934191	0.841151431766245	-	MA0092.1	Hand1::Tcf3	TAACTGGTTA
ENSCAFG00000020447	cfa-mir-30e	424	433	7.0246004294283	0.866907100504765	-	MA0092.1	Hand1::Tcf3	GGGCTGGCTG
ENSCAFG00000020447	cfa-mir-30e	617	626	5.05495161075102	0.829182013431291	-	MA0092.1	Hand1::Tcf3	AACCTGCAAT
ENSCAFG00000020447	cfa-mir-30e	854	863	5.2604196907113	0.833117385632579	-	MA0092.1	Hand1::Tcf3	CGGCTGGTTC
ENSCAFG00000002827	NFYC	112	121	4.74007827339762	0.823151179936441	+	MA0092.1	Hand1::Tcf3	CTCCTGCAAT
ENSCAFG00000002827	NFYC	445	454	5.87425997450877	0.844874394260653	+	MA0092.1	Hand1::Tcf3	GACCTGGTTG
ENSCAFG00000002827	NFYC	570	579	4.38752694983791	0.816398692257906	+	MA0092.1	Hand1::Tcf3	AAACTGCATT
ENSCAFG00000002827	NFYC	664	673	3.77410206041007	0.804649639763238	+	MA0092.1	Hand1::Tcf3	GTTTTGGTGT
ENSCAFG00000002827	NFYC	690	699	5.26157671622916	0.833139546379202	+	MA0092.1	Hand1::Tcf3	GTACTGGTAG
ENSCAFG00000002827	NFYC	726	735	12.1178483163359	0.96445912003148	+	MA0092.1	Hand1::Tcf3	AATCTGGCAT
ENSCAFG00000002827	NFYC	921	930	3.59317443562963	0.801184295924216	+	MA0092.1	Hand1::Tcf3	GATCTCGCTC
ENSCAFG00000002827	NFYC	10	19	4.09032594085291	0.810706340486379	-	MA0092.1	Hand1::Tcf3	GACTTGGATT
ENSCAFG00000002827	NFYC	119	128	4.09032594085291	0.810706340486379	-	MA0092.1	Hand1::Tcf3	GACTTGGATT
ENSCAFG00000002827	NFYC	464	473	6.74323289529061	0.861518010518602	-	MA0092.1	Hand1::Tcf3	CTTCTGTCTT
ENSCAFG00000002827	NFYC	867	876	4.5829587588425	0.820141837706837	-	MA0092.1	Hand1::Tcf3	TGCCTGGTGA
ENSCAFG00000002830	RIMS3	42	51	5.43837831376219	0.836525863573626	+	MA0092.1	Hand1::Tcf3	CATCTGACTT
ENSCAFG00000002830	RIMS3	51	60	4.91477395270277	0.826497162047898	+	MA0092.1	Hand1::Tcf3	TTCCTGGATC
ENSCAFG00000002830	RIMS3	284	293	4.64815578395658	0.821390569676739	+	MA0092.1	Hand1::Tcf3	CGCCTGCAAC
ENSCAFG00000002830	RIMS3	305	314	5.1183073467879	0.830395478814527	+	MA0092.1	Hand1::Tcf3	AGGCTGGATC
ENSCAFG00000002830	RIMS3	719	728	5.18357548348107	0.831645572799061	+	MA0092.1	Hand1::Tcf3	TGTCTGGCCC
ENSCAFG00000002830	RIMS3	765	774	4.68683625212064	0.822131424602599	+	MA0092.1	Hand1::Tcf3	CGCCTGGGAG
ENSCAFG00000002830	RIMS3	870	879	6.12129120522673	0.849605833997693	+	MA0092.1	Hand1::Tcf3	GGTCTGGGGG
ENSCAFG00000002830	RIMS3	970	979	6.96832342097951	0.865829215440264	+	MA0092.1	Hand1::Tcf3	AGCCTGGAAA
ENSCAFG00000002830	RIMS3	300	309	5.00170958947405	0.82816225809745	-	MA0092.1	Hand1::Tcf3	AGCCTGGGTT
ENSCAFG00000040890		134	143	6.7097270920749	0.860876267009914	+	MA0092.1	Hand1::Tcf3	CGGCTGGCTG
ENSCAFG00000040890		138	147	4.84967474692763	0.825250303631822	+	MA0092.1	Hand1::Tcf3	TGGCTGGCGG
ENSCAFG00000040890		166	175	3.92979963741286	0.807631747331786	+	MA0092.1	Hand1::Tcf3	GATTTGGAGC
ENSCAFG00000040890		242	251	6.17546441806827	0.850643424634215	+	MA0092.1	Hand1::Tcf3	CAGCTGGAAC
ENSCAFG00000040890		282	291	5.89733658012	0.845316385212436	+	MA0092.1	Hand1::Tcf3	GGCCTGCCAA
ENSCAFG00000040890		816	825	4.03141411501903	0.809577990225071	+	MA0092.1	Hand1::Tcf3	CAACTGCCTC
ENSCAFG00000040890		874	883	4.20991610456718	0.812996875375884	+	MA0092.1	Hand1::Tcf3	AGTCAGGATT
ENSCAFG00000040890		187	196	8.74918216162179	0.899938367497839	-	MA0092.1	Hand1::Tcf3	CAGCTGGCAT
ENSCAFG00000040890		285	294	5.61572688455241	0.839922657058827	-	MA0092.1	Hand1::Tcf3	GTTTTGGCAG
ENSCAFG00000040890		296	305	5.16899033876347	0.831366220536245	-	MA0092.1	Hand1::Tcf3	GTGCTGGCTC
ENSCAFG00000040890		501	510	7.97064339139367	0.885026855040174	-	MA0092.1	Hand1::Tcf3	TTTCTGCCTT
ENSCAFG00000040890		533	542	5.0671986710623	0.829416583884794	-	MA0092.1	Hand1::Tcf3	TTCCTGGTAA
ENSCAFG00000040890		569	578	4.15048775253705	0.81185863198259	-	MA0092.1	Hand1::Tcf3	GAGCTGGAGG
ENSCAFG00000040890		626	635	4.2318293728351	0.813416584689358	-	MA0092.1	Hand1::Tcf3	TACCTGGGAA
ENSCAFG00000040890		637	646	4.29560446039686	0.814638081998204	-	MA0092.1	Hand1::Tcf3	GGACTGCATC
ENSCAFG00000040890		735	744	5.70563133611944	0.841644615425972	-	MA0092.1	Hand1::Tcf3	TATCTAGCAT
ENSCAFG00000040890		886	895	5.33307916581552	0.83450904743494	-	MA0092.1	Hand1::Tcf3	GACCTGGAGA
ENSCAFG00000025406	ZNF684	56	65	3.62766289110402	0.801844860372794	+	MA0092.1	Hand1::Tcf3	CATCTTGAAA
ENSCAFG00000025406	ZNF684	111	120	5.68607582401025	0.841270064698914	+	MA0092.1	Hand1::Tcf3	AGTCTGTCTC
ENSCAFG00000025406	ZNF684	181	190	3.74484895126047	0.80408934897466	+	MA0092.1	Hand1::Tcf3	AAACTGGAGC
ENSCAFG00000025406	ZNF684	463	472	4.7343297133643	0.823041076589211	+	MA0092.1	Hand1::Tcf3	GACCTGGGAA
ENSCAFG00000025406	ZNF684	638	647	6.4119171711487	0.855172252623314	+	MA0092.1	Hand1::Tcf3	AGGCTGGCAG
ENSCAFG00000025406	ZNF684	758	767	5.0542099796028	0.829167808818074	+	MA0092.1	Hand1::Tcf3	GATTTGGTGT
ENSCAFG00000025406	ZNF684	790	799	7.87170523081089	0.883131872194765	+	MA0092.1	Hand1::Tcf3	ATTCTGGAGT
ENSCAFG00000025406	ZNF684	822	831	4.38122124248184	0.816277917753938	+	MA0092.1	Hand1::Tcf3	GGTCTGACTG
ENSCAFG00000025406	ZNF684	826	835	5.08671394422849	0.829790363907139	+	MA0092.1	Hand1::Tcf3	TGACTGCCAC
ENSCAFG00000025406	ZNF684	860	869	4.1272404715579	0.811413372050543	+	MA0092.1	Hand1::Tcf3	GGGCTGGGAC
ENSCAFG00000025406	ZNF684	876	885	3.86787188826965	0.806445632473879	+	MA0092.1	Hand1::Tcf3	AGTTTGCATT
ENSCAFG00000025406	ZNF684	942	951	7.55108333342415	0.876990935352683	+	MA0092.1	Hand1::Tcf3	TTTCTGGTTG
ENSCAFG00000025406	ZNF684	83	92	8.15508086383752	0.88855942371007	-	MA0092.1	Hand1::Tcf3	GATCTGCAAA
ENSCAFG00000025406	ZNF684	89	98	4.8976192316637	0.826168594163723	-	MA0092.1	Hand1::Tcf3	AGTTTGGATC
ENSCAFG00000025406	ZNF684	350	359	3.63566141740607	0.801998057784608	-	MA0092.1	Hand1::Tcf3	GGGTTGGTAT
ENSCAFG00000025406	ZNF684	355	364	3.92370707747278	0.807515055283914	-	MA0092.1	Hand1::Tcf3	TTCCTGGGTT
ENSCAFG00000025406	ZNF684	377	386	7.49084573365632	0.87583719227179	-	MA0092.1	Hand1::Tcf3	CATCTGCCTC
ENSCAFG00000025406	ZNF684	641	650	4.51121177275638	0.818767652993455	-	MA0092.1	Hand1::Tcf3	TACCTGCCAG
ENSCAFG00000025406	ZNF684	844	853	6.91365341280885	0.864782109581093	-	MA0092.1	Hand1::Tcf3	AATCTGGGAA
ENSCAFG00000025406	ZNF684	969	978	4.32869091208769	0.81527179358128	-	MA0092.1	Hand1::Tcf3	GCTCTGGTAG
ENSCAFG00000025374	EXO5	591	600	3.98188814856132	0.808629409249976	+	MA0092.1	Hand1::Tcf3	TATCTGGACC
ENSCAFG00000025374	EXO5	597	606	7.36480687333783	0.873423144175973	+	MA0092.1	Hand1::Tcf3	GACCTGGAAG
ENSCAFG00000025374	EXO5	776	785	6.72486938411524	0.861166290429469	+	MA0092.1	Hand1::Tcf3	GGACTGGTGT
ENSCAFG00000025374	EXO5	814	823	6.03918429489271	0.848033223534186	+	MA0092.1	Hand1::Tcf3	TTCCTGGTTT
ENSCAFG00000025374	EXO5	846	855	4.63023935555395	0.821047412655484	+	MA0092.1	Hand1::Tcf3	GTTTTGGATA
ENSCAFG00000025374	EXO5	974	983	3.75809875601359	0.80434312519775	+	MA0092.1	Hand1::Tcf3	TATCTTGCAG
ENSCAFG00000025374	EXO5	76	85	4.57380340992422	0.819966483434617	-	MA0092.1	Hand1::Tcf3	TTTCTGCTTC
ENSCAFG00000025374	EXO5	85	94	5.77416497091004	0.842957254164117	-	MA0092.1	Hand1::Tcf3	GGTTTGCCTT
ENSCAFG00000025374	EXO5	426	435	6.55444886659697	0.857902191366977	-	MA0092.1	Hand1::Tcf3	CGCCTGCCTT
ENSCAFG00000025374	EXO5	433	442	5.1314869723326	0.83064791088087	-	MA0092.1	Hand1::Tcf3	GGTTTGGCGC
ENSCAFG00000025374	EXO5	501	510	4.24575062952805	0.813683221368919	-	MA0092.1	Hand1::Tcf3	TCTCTGCCAT
ENSCAFG00000025374	EXO5	525	534	4.84643476785443	0.825188247649307	-	MA0092.1	Hand1::Tcf3	CTTCTGCCGA
ENSCAFG00000025374	EXO5	837	846	5.10447757720875	0.830130594406387	-	MA0092.1	Hand1::Tcf3	CAGCTGCCTT
ENSCAFG00000025374	EXO5	859	868	4.55630708048388	0.819631372654794	-	MA0092.1	Hand1::Tcf3	ATGCTGGCAC
ENSCAFG00000025374	EXO5	977	986	4.4605287807808	0.817796911271737	-	MA0092.1	Hand1::Tcf3	TGACTGCAAG
ENSCAFG00000032577	ZFP69B	10	19	7.6734423824087	0.879334503268648	+	MA0092.1	Hand1::Tcf3	TATTTGGCTT
ENSCAFG00000032577	ZFP69B	321	330	5.42885507401313	0.836343463013004	+	MA0092.1	Hand1::Tcf3	CTTCTGCTAG
ENSCAFG00000032577	ZFP69B	368	377	7.00869403851895	0.866602442143138	+	MA0092.1	Hand1::Tcf3	CACCTGGCTC
ENSCAFG00000032577	ZFP69B	469	478	3.83046573334543	0.805729184730393	+	MA0092.1	Hand1::Tcf3	ATTCTGTCTG
ENSCAFG00000032577	ZFP69B	584	593	4.16867660710173	0.8122070068379	+	MA0092.1	Hand1::Tcf3	GGTCAGGCTC
ENSCAFG00000032577	ZFP69B	615	624	5.90858133728762	0.845531758348624	+	MA0092.1	Hand1::Tcf3	GGCCTGGAGA
ENSCAFG00000032577	ZFP69B	713	722	9.06405549897521	0.90596920099269	+	MA0092.1	Hand1::Tcf3	GAGCTGGCAT
ENSCAFG00000032577	ZFP69B	858	867	4.30183859400822	0.814757485635586	+	MA0092.1	Hand1::Tcf3	GTTCTAGAAT
ENSCAFG00000032577	ZFP69B	59	68	8.37694608069491	0.892808853631359	-	MA0092.1	Hand1::Tcf3	TGTCTGCTTT
ENSCAFG00000032577	ZFP69B	270	279	12.1178483163359	0.96445912003148	-	MA0092.1	Hand1::Tcf3	GTTCTGGCAT
ENSCAFG00000032577	ZFP69B	378	387	7.36480687333781	0.873423144175973	-	MA0092.1	Hand1::Tcf3	GACCTGGAAG
ENSCAFG00000032577	ZFP69B	721	730	8.79268439187543	0.900771574620168	-	MA0092.1	Hand1::Tcf3	GGTTTGGAAT
ENSCAFG00000032577	ZFP69B	729	738	7.77978274136984	0.881371261935062	-	MA0092.1	Hand1::Tcf3	AGTCTGGAGG
ENSCAFG00000032577	ZFP69B	887	896	7.67292916870014	0.879324673581417	-	MA0092.1	Hand1::Tcf3	GACCTGGAAA
ENSCAFG00000032577	ZFP69B	952	961	3.83561441518364	0.805827798487738	-	MA0092.1	Hand1::Tcf3	CAGCTGGAGG
ENSCAFG00000002993	SMAP2	5	14	9.43837831376219	0.913138682500013	+	MA0092.1	Hand1::Tcf3	CATCTGCCTT
ENSCAFG00000002993	SMAP2	145	154	4.77733680400937	0.823864800201246	+	MA0092.1	Hand1::Tcf3	GGCCTGGTGG
ENSCAFG00000002993	SMAP2	192	201	5.81540446837552	0.843747122702102	+	MA0092.1	Hand1::Tcf3	GGTTTGCAAT
ENSCAFG00000002993	SMAP2	205	214	4.0947239577968	0.810790576605319	+	MA0092.1	Hand1::Tcf3	TTTTTGGAGT
ENSCAFG00000002993	SMAP2	224	233	6.93707430121061	0.865230694651648	+	MA0092.1	Hand1::Tcf3	GTTTTGGAAT
ENSCAFG00000002993	SMAP2	414	423	4.41928928331535	0.817007042733753	+	MA0092.1	Hand1::Tcf3	TGACTGCCTG
ENSCAFG00000002993	SMAP2	446	455	6.15744868467306	0.850298365604107	+	MA0092.1	Hand1::Tcf3	GGTCTTGAAT
ENSCAFG00000002993	SMAP2	514	523	5.76982561679168	0.842874141626285	+	MA0092.1	Hand1::Tcf3	CTCCTGGAAC
ENSCAFG00000002993	SMAP2	535	544	8.81219315031453	0.901145229864611	+	MA0092.1	Hand1::Tcf3	CATCTGCATT
ENSCAFG00000002993	SMAP2	549	558	7.15776241633481	0.869457579302452	+	MA0092.1	Hand1::Tcf3	GTGCTGGAAT
ENSCAFG00000002993	SMAP2	566	575	4.2656811145619	0.814064954029172	+	MA0092.1	Hand1::Tcf3	AATCTGGGGG
ENSCAFG00000002993	SMAP2	761	770	4.16440144531482	0.812125123788935	+	MA0092.1	Hand1::Tcf3	TGTCAGGTTT
ENSCAFG00000002993	SMAP2	926	935	3.95122593756645	0.808042129645268	+	MA0092.1	Hand1::Tcf3	CCCCTGGCAT
ENSCAFG00000002993	SMAP2	15	24	3.94552883822721	0.807933011935247	-	MA0092.1	Hand1::Tcf3	TGACTGCTAA
ENSCAFG00000002993	SMAP2	98	107	8.55306369755238	0.896182070403871	-	MA0092.1	Hand1::Tcf3	AATCTGGGAT
ENSCAFG00000002993	SMAP2	405	414	4.46362049217381	0.817856127453018	-	MA0092.1	Hand1::Tcf3	ATTCTGCTAG
ENSCAFG00000002993	SMAP2	417	426	3.75809875601357	0.80434312519775	-	MA0092.1	Hand1::Tcf3	TATCAGGCAG
ENSCAFG00000002993	SMAP2	435	444	6.33464017841889	0.853692150560518	-	MA0092.1	Hand1::Tcf3	AAGCTGGTAT
ENSCAFG00000002993	SMAP2	484	493	4.20991610456718	0.812996875375884	-	MA0092.1	Hand1::Tcf3	GGTCAGGAAC
ENSCAFG00000002993	SMAP2	935	944	8.15508086383752	0.88855942371007	-	MA0092.1	Hand1::Tcf3	GATCTGCAAA
ENSCAFG00000002993	SMAP2	986	995	6.50492290013926	0.856953610391882	-	MA0092.1	Hand1::Tcf3	TGTCTGTAAG
ENSCAFG00000032540		24	33	5.32542319825379	0.834362411120812	+	MA0092.1	Hand1::Tcf3	ATTCTGGGAC
ENSCAFG00000032540		52	61	5.61370884667841	0.83988400516627	+	MA0092.1	Hand1::Tcf3	TGTCAGGCTT
ENSCAFG00000032540		170	179	4.01941159120751	0.809348103429213	+	MA0092.1	Hand1::Tcf3	CGCCTGGGTG
ENSCAFG00000032540		356	365	4.60691628649112	0.820600701138754	+	MA0092.1	Hand1::Tcf3	CGACTGCCTC
ENSCAFG00000032540		748	757	4.46052878078081	0.817796911271737	+	MA0092.1	Hand1::Tcf3	TGACTGCAAG
ENSCAFG00000032540		798	807	6.74323289529061	0.861518010518602	+	MA0092.1	Hand1::Tcf3	CATCTGTCAG
ENSCAFG00000032540		897	906	4.47579662340794	0.818089339387384	+	MA0092.1	Hand1::Tcf3	TTTATGGCAT
ENSCAFG00000032540		9	18	3.83561441518364	0.805827798487738	-	MA0092.1	Hand1::Tcf3	CAGCTGGAGG
ENSCAFG00000032540		471	480	4.64931280947443	0.821412730423361	-	MA0092.1	Hand1::Tcf3	TTTCTGGACT
ENSCAFG00000032540		556	565	5.59486502545205	0.839523085600396	-	MA0092.1	Hand1::Tcf3	ATTCTGCAAA
ENSCAFG00000032540		570	579	9.15181315000361	0.907650041249601	-	MA0092.1	Hand1::Tcf3	AATCTGGAGT
ENSCAFG00000032540		581	590	4.79570031518474	0.824216520290379	-	MA0092.1	Hand1::Tcf3	CCTCTGGCTC
ENSCAFG00000032540		613	622	5.54095911615043	0.838490614683299	-	MA0092.1	Hand1::Tcf3	TTCCTGGCTC
ENSCAFG00000032540		770	779	7.85920562878648	0.882892464758128	-	MA0092.1	Hand1::Tcf3	TTTCTGGTTA
ENSCAFG00000032540		952	961	3.72932903230592	0.803792092789505	-	MA0092.1	Hand1::Tcf3	TTCCTGCTAT
ENSCAFG00000036517		7	16	4.27483646348018	0.814240308301393	+	MA0092.1	Hand1::Tcf3	TGCCTGGTGG
ENSCAFG00000036517		15	24	5.6297121510749	0.840190519731758	+	MA0092.1	Hand1::Tcf3	GGTTTGGTGT
ENSCAFG00000036517		239	248	4.32753388656984	0.815249632834657	+	MA0092.1	Hand1::Tcf3	CGCCTGGGTA
ENSCAFG00000036517		264	273	3.87872090195265	0.806653425854085	+	MA0092.1	Hand1::Tcf3	TGTCTGACTG
ENSCAFG00000036517		275	284	6.22681129806848	0.851626881939188	+	MA0092.1	Hand1::Tcf3	CTCCTGGTTT
ENSCAFG00000036517		549	558	3.63991411147219	0.802079510504717	+	MA0092.1	Hand1::Tcf3	GCACTGGAAT
ENSCAFG00000036517		808	817	4.59348577578593	0.820343463817568	+	MA0092.1	Hand1::Tcf3	CATCTGCGAC
ENSCAFG00000036517		577	586	3.98696525665481	0.808726652140735	-	MA0092.1	Hand1::Tcf3	CTTCTTGAAT
ENSCAFG00000036517		597	606	3.71901665786978	0.803594577770661	-	MA0092.1	Hand1::Tcf3	CACCTGGGGT
ENSCAFG00000036517		604	613	6.71088411759275	0.860898427756538	-	MA0092.1	Hand1::Tcf3	GTCCTGGCAC
ENSCAFG00000036517		779	788	3.54249144365405	0.800213554202498	-	MA0092.1	Hand1::Tcf3	GGTCAGGATG
ENSCAFG00000036517		932	941	9.22925723542895	0.909133343673004	-	MA0092.1	Hand1::Tcf3	CTTCTGGAAC
ENSCAFG00000002997	COL9A2	336	345	9.05989066056259	0.905889430989899	+	MA0092.1	Hand1::Tcf3	GGTCTGGAGG
ENSCAFG00000002997	COL9A2	466	475	4.03388999522321	0.809625411265512	+	MA0092.1	Hand1::Tcf3	GACCTGGGGT
ENSCAFG00000002997	COL9A2	504	513	4.03388999522321	0.809625411265512	+	MA0092.1	Hand1::Tcf3	GACCTGGGGT
ENSCAFG00000002997	COL9A2	750	759	5.86750893251769	0.844745090171247	+	MA0092.1	Hand1::Tcf3	CACCTGGTTA
ENSCAFG00000002997	COL9A2	763	772	5.66046447551467	0.840779525297725	+	MA0092.1	Hand1::Tcf3	CAGCTGGTAA
ENSCAFG00000002997	COL9A2	799	808	3.75503607903416	0.804284465118536	+	MA0092.1	Hand1::Tcf3	GGTCTGAATC
ENSCAFG00000002997	COL9A2	850	859	3.86787188826965	0.806445632473879	+	MA0092.1	Hand1::Tcf3	GGTATGGAGT
ENSCAFG00000002997	COL9A2	283	292	6.11620918720758	0.849508497066122	-	MA0092.1	Hand1::Tcf3	GGTCAGGCTT
ENSCAFG00000002997	COL9A2	410	419	3.91212730904443	0.807293265608461	-	MA0092.1	Hand1::Tcf3	CTTCTGCAGG
ENSCAFG00000002997	COL9A2	442	451	8.95622661862481	0.90390393237136	-	MA0092.1	Hand1::Tcf3	CACCTGGCTT
ENSCAFG00000002997	COL9A2	793	802	3.59867461400673	0.801289641966733	-	MA0092.1	Hand1::Tcf3	GACCTGTCAC
ENSCAFG00000002999	ZMPSTE24	662	671	9.43837831376219	0.913138682500013	+	MA0092.1	Hand1::Tcf3	CATCTGCCTT
ENSCAFG00000002999	ZMPSTE24	728	737	6.39333446321597	0.854816334213811	+	MA0092.1	Hand1::Tcf3	TATTTGGCAG
ENSCAFG00000002999	ZMPSTE24	27	36	8.56649420825757	0.896439307725058	-	MA0092.1	Hand1::Tcf3	AGACTGGCTT
ENSCAFG00000002999	ZMPSTE24	51	60	3.80711711763802	0.80528198391355	-	MA0092.1	Hand1::Tcf3	AATTTGGTTA
ENSCAFG00000002999	ZMPSTE24	369	378	9.43837831376218	0.913138682500013	-	MA0092.1	Hand1::Tcf3	CATCTGCCTT
ENSCAFG00000002999	ZMPSTE24	523	532	3.85380326974831	0.806176173343049	-	MA0092.1	Hand1::Tcf3	CGTCGGGCTC
ENSCAFG00000002999	ZMPSTE24	574	583	10.0138804852343	0.924161393413696	-	MA0092.1	Hand1::Tcf3	CGTCTGCCTT
ENSCAFG00000002999	ZMPSTE24	594	603	7.00869403851894	0.866602442143138	-	MA0092.1	Hand1::Tcf3	CACCTGGCTC

## Sheet: Sheet2
Gene ID (Ensembl)	Gene name (Ensembl)	Maximum absScore
ENSCAFG00000002484		8.84336738385102
ENSCAFG00000002485		11.6018460706387
ENSCAFG00000002486		9.1880177379635
ENSCAFG00000002488		10.9479233148936
ENSCAFG00000002491		11.0404382978964
ENSCAFG00000040650		5.60045904192528
ENSCAFG00000002500	SLC2A1	5.60045904192529
ENSCAFG00000033783		8.56649420825757
ENSCAFG00000020976	RF00001	8.62456614713876
ENSCAFG00000002505	ZNF691	9.5182982793917
ENSCAFG00000002509	ERMAP	7.9199603994181
ENSCAFG00000002512	SVBP	7.80144390922283
ENSCAFG00000002514	TMEM269	8.89020781703731
ENSCAFG00000002516	C15H1orf50	7.11652291886935
ENSCAFG00000002526	P3H1	7.11652291886934
ENSCAFG00000002540	CLDN19	7.41065755620373
ENSCAFG00000002541		10.0011162540592
ENSCAFG00000002544	PPIH	11.1355503180694
ENSCAFG00000034477		9.43837831376219
ENSCAFG00000002549	CCDC30	7.04993353598441
ENSCAFG00000040335		9.5373795307913
ENSCAFG00000035789		11.4436726134317
ENSCAFG00000035767		8.95622661862481
ENSCAFG00000033382		7.97064339139369
ENSCAFG00000002553	PPCS	8.37211616309072
ENSCAFG00000002556	ZMYND12	8.37211616309072
ENSCAFG00000002557	RIMKLA	5.91177086801954
ENSCAFG00000002563	FOXJ3	10.4649361264243
ENSCAFG00000002568	GUCA2A	8.56649420825757
ENSCAFG00000002574	GUCA2B	9.43837831376218
ENSCAFG00000034373		9.43837831376218
ENSCAFG00000034228		7.83046573334543
ENSCAFG00000033439		8.9163692147939
ENSCAFG00000039595		10.8242384919751
ENSCAFG00000035604		10.3287538225877
ENSCAFG00000002576	HIVEP3	12.9911604087342
ENSCAFG00000002579	EDN2	9.54413057278239
ENSCAFG00000032235		4.15048775253705
ENSCAFG00000037411		8.05358367395333
ENSCAFG00000022442	RF00015	10.0138804852343
ENSCAFG00000038329		9.31233945344369
ENSCAFG00000002592	SCMH1	10.1703157362301
ENSCAFG00000021501	RF00100	10.7829989945097
ENSCAFG00000002600	SLFNL1	9.05989066056259
ENSCAFG00000002732	CTPS1	9.04163023225319
ENSCAFG00000030593		7.89906954734445
ENSCAFG00000002814	KCNQ4	6.6189616281517
ENSCAFG00000025650	cfa-mir-30c-1	9.40669342408896
ENSCAFG00000020447	cfa-mir-30e	7.83571381130758
ENSCAFG00000002827	NFYC	12.1178483163359
ENSCAFG00000002830	RIMS3	6.96832342097951
ENSCAFG00000040890		8.74918216162179
ENSCAFG00000025406	ZNF684	8.15508086383752
ENSCAFG00000025374	EXO5	7.36480687333783
ENSCAFG00000032577	ZFP69B	12.1178483163359
ENSCAFG00000002993	SMAP2	9.43837831376219
ENSCAFG00000032540		9.15181315000361
ENSCAFG00000036517		9.22925723542895
ENSCAFG00000002997	COL9A2	9.05989066056259
ENSCAFG00000002999	ZMPSTE24	10.0138804852343

## Sheet: Sheet3
Gene ID (Ensembl)	Swedish Elkhound	Rottweiler_1_1	Rottweiler_1_2	Rottweiler_1_3	Rottweiler_2_1	Rottweiler_2_2	Rottweiler_2_3	Finnish Lapphund	Border Collie_1_1	Border Collie_1_2
ENSCAFG00000002540	0	0	0	0	0	0	0	0	0	0.71704901032469
ENSCAFG00000002997	4.06284531398778	21.4215326433971	9.66626376332011	12.1852868231543	16.6760410684196	8.85700515890285	5.55839436287956	10.2330360069236	13.9341056410369	13.9366471437527
ENSCAFG00000002814	0.0961380932963679	1.62929691438748	0.779762671640102	1.8535975508747	0.438445546887547	0.898204712447746	0.0939477833422995	0.0756693042613273	0.369088723246052	0.433920261022029
ENSCAFG00000002827	13.2039088393714	13.0534118808882	15.2853863750094	13.1146722388591	7.9377605396638	19.4856308236282	12.8444343793341	10.6760970230551	11.8895333650392	13.6528964851732
ENSCAFG00000002500	26.1340959413874	71.9442291655424	39.9192249881365	46.1819272980395	49.3081856697381	37.1828208723495	23.0755621768208	47.6135248822005	44.9205548526733	47.1826030395799
ENSCAFG00000002509	0	0	0	0	0	0	0	0	0	0
ENSCAFG00000025374	14.0305453065411	89.1683127024766	22.7599593827378	37.5717995361291	23.9952885705763	24.5785154207109	20.566332014248	49.6948404537264	45.7855829532856	53.8279574932744
ENSCAFG00000002563	0.733317504991366	6.12387911201559	5.24961181589632	5.87408329222871	2.47191365425586	2.90434802741121	0.997023115834759	2.53460230951924	4.45554538327723	4.46108331856658
ENSCAFG00000002526	1.80848842664457	4.46968859789835	5.13393912437151	6.53788004994997	2.06193941982916	2.11205669303711	1.32546428573084	2.31309428463352	3.47153069875125	4.08131544551122
ENSCAFG00000002553	46.8156103470166	64.1136072801685	65.5871171441056	65.3420330223187	56.6115390528885	33.1357330897701	41.5900112310367	59.7385625514508	78.9732523694512	65.9520651574179
ENSCAFG00000002544	22.474991505899	15.004919824227	30.3266806037366	26.2624678937422	14.9089477502014	24.8158998713038	27.1541862515098	40.5258029341904	26.0423521186116	31.7233993418332
ENSCAFG00000002557	1.26510974629054	5.00276055939282	1.84700317985283	1.49062473665478	1.73089058322132	1.77296141974452	0.989029445236357	0.69702840698789	1.94277928764436	2.3982359921435
ENSCAFG00000002592	0.219553425453232	3.72087386351011	3.29441936592255	2.97885933980186	0.834409289051929	3.0768852587113	0.321827024116556	0.835239839372949	2.80966301377271	2.41132776760679
ENSCAFG00000002512	9.82158025066629	16.3187138948922	27.647215412638	31.5609495919452	28.9831304992839	17.5426675791801	17.5018990708487	32.2860587901339	37.2629300963089	44.8513293510579
ENSCAFG00000002999	6.93622880869999	14.4058199584284	10.589888913586	10.5982380443832	4.88454321515616	6.90927262882152	6.8778804392716	5.78057753897495	9.71183848129781	7.9187634477709
ENSCAFG00000002505	467.980223452559	175.346966577502	495.767817010653	465.468455446191	435.563600719701	256.536458028566	499.316865440656	582.582398613471	410.66218634014	521.592352609752
ENSCAFG00000002568	0.838719943344998	0	1.36054810607574	0	0	0	0	0.660147839497598	0	0
ENSCAFG00000002574	0	0	0	0	0	0	0	0	0	0
ENSCAFG00000002600	0	0	1.84746113818039	0	0	2.66010152949395	0	0.89640158512533	0	0
ENSCAFG00000002549	0.187262701655894	3.70256596645609	2.68332227644487	3.07563857322768	1.56571559906465	1.02058199762496	0.365992607509436	2.06349564543596	2.1088610908334	1.5777292660938
ENSCAFG00000002732	0.640679249021764	2.2620601603547	2.33840703084972	1.54408289961354	1.46093475585636	2.24466611350732	1.25216536370142	2.26922420807883	2.33668157987678	1.87961299556297
ENSCAFG00000002579	0.647358281941248	0	0	0	0	0	0	0	2.48530664143596	1.75311491029122
ENSCAFG00000002576	0.291166959115953	1.23363541909649	1.12176694087322	1.32549611200022	0.331972614205156	1.19014526444377	0.213399986312932	0.458349036573266	1.06194241669886	0.985638771546329
ENSCAFG00000002830	0	0.320443332949521	0	0	0	0	0	0.0892939421121539	0	0.20481991236594
ENSCAFG00000002993	2.62920257853271	10.3969406615548	5.11802293544468	3.37950219538058	3.59720727621235	5.5269609021265	3.34009204326959	2.89718562415096	4.03756300793009	4.27209571995881
ENSCAFG00000032577	2.07939326926583	15.6624192982196	9.55721238149596	15.5912922139231	3.16108037191532	4.85686986668491	1.35467902920435	7.91056708238307	7.7170026421961	11.2624351812648
ENSCAFG00000002556	0.65483379056992	0.462407181616692	0.663908197712179	0.52606545300787	0	0	0.639914741100901	0	0.502801250602617	0.443339845196741
ENSCAFG00000025406	6.49222582293835	6.11259811458673	16.0898034417278	15.0672209517855	20.5613338458119	14.3215448511492	7.75416122233309	9.36826762617069	14.6778433982233	15.6281211861579
ENSCAFG00000002516	3.86591424708576	4.0948402566648	3.91948643648757	1.03523670635707	2.20385180858885	10.1583827493339	7.55567458542146	3.80352666904286	2.59732046189504	0.436221080964482
ENSCAFG00000025650	0	0	0	0	0	0	0	0	0	0
ENSCAFG00000020447	0	0	0	0	0	0	0	0	0	0
ENSCAFG00000020976	0	0	0	0	0	0	0	0	0	0
ENSCAFG00000022442	0	0	0	0	0	0	0	0	0	0
ENSCAFG00000021501	0	0	0	0	0	0	0	0	0	0
ENSCAFG00000002514	0	0	0.220228376018378	0.581679519319734	0	0	0	0	0.208483460630932	0
ENSCAFG00000002484	0	0	0	0	0	0	0	0	0	3.92506061029702
ENSCAFG00000002485	0	0	0	0	0	0	0	0	0	0
ENSCAFG00000002486	0	0	0	0	0	0	0	0	0	0
ENSCAFG00000002488	0	0	0	0	0	0	0	0	0	0
ENSCAFG00000002491	0	0	0	0	0	0	0	0	0	0
ENSCAFG00000040650	0.293754132254367	1.10630837801475	0.953039525199899	1.04884223469444	1.33968946908175	0.457417271421725	0.478435907950706	0.0770702852165458	1.27813556269335	0.972298991384463
ENSCAFG00000033783	1.95260099674962	8.27290897383092	12.6698195703045	11.5033314505164	0	13.6821577951734	3.81622994812446	1.53687215814171	17.9911953945901	22.0327111015597
ENSCAFG00000002541	19.2359756801716	40.6008587857821	37.2048448134026	40.0768455336764	37.1153632583245	20.7368101111004	13.8400819840122	39.598070125627	35.5453020789077	33.5838061972626
ENSCAFG00000034477	0	0	0	0	0	0	0	0	0	0
ENSCAFG00000040335	0.278847745130682	1.57525407861225	0.452339037042528	0.298685798798349	0.635853842738943	0	0.544989538418811	0	0.85643103333078	0.503432852488582
ENSCAFG00000035789	0.465286459738285	1.31423761931855	0.75477472141045	0.996776630428586	1.06098825816337	0	0	1.09866655817925	1.42904423817997	1.2600450984851
ENSCAFG00000035767	0	0	1.64919028395834	2.17796686554055	0	4.74923505141227	0	1.60039824834378	0.780618973482898	1.83547406029328
ENSCAFG00000033382	5.59108344293523	5.92216797818571	4.25142171797546	4.86594035074208	3.18732350749182	6.52958848561166	6.48814616608338	3.5755559632631	5.63456707871052	5.99341033450096
ENSCAFG00000034373	0	0	0	0	0	0	0	0	0	0
ENSCAFG00000034228	0.571077755192028	2.68842220285655	2.62476149816778	2.99056225820559	1.15753167647943	3.40879122875785	1.11613383159149	0.849035583269302	4.53107186522932	4.35322131312824
ENSCAFG00000033439	1.35554073180725	8.4234253787997	7.2564372494167	6.67909838765768	1.23641061957286	5.69908206169472	3.44410951792387	2.13386433112504	5.82862166867231	3.67094812058656
ENSCAFG00000039595	0	0	0	0	0	0	0	0	0	0
ENSCAFG00000035604	0.0540271887920426	0.763019882595196	2.01575218203628	3.00928382887989	0.123197681192304	0.757152663050839	0.105592579448839	0.212621222603532	1.078576580106	0.926638609364825
ENSCAFG00000032235	0	0	0	0	0	0	0	0	0	0
ENSCAFG00000037411	0	0	0	0	0	0	0	0	0	0
ENSCAFG00000038329	0.537434340424305	2.65654356215092	0.871811001760787	0.719586262012212	1.8382595693136	0.62764670154244	0.656487496834954	1.37477938247881	1.34113977121216	1.57671498189732
ENSCAFG00000030593	0	0	0	0	0	0	0	0	0	0
ENSCAFG00000040890	0.90569846588364	3.41095389219767	1.71406526407264	1.2935100461418	0	2.82060454990708	0.295021325847687	0.475243963719951	1.15903793164275	0.817575845844922
ENSCAFG00000032540	0	0	0	0	0	0	0	0	0	0
ENSCAFG00000036517	0	0	0	0	0	0	0	0	0	0
