# Supplementary material for: A putative silencer variant in a spontaneous canine model of retinitis pigmentosa
Source: PLoS Genet. 2020 Mar 9;16(3):e1008659. doi: 10.1371/journal.pgen.1008659 (PMC7082071; doi:10.1371/journal.pgen.1008659)
Supplement: S5 Table — Primer sequences for Sanger sequencing, RT-qPCR and Taqman assay. (XLSX) [file pgen.1008659.s008.xlsx]

## Sheet: Sheet1
Gene	Chromosome (a)	Variant (a)	Method	Forward primer sequence 5'>3'	Reverse primer sequence 5'>3'
PPT1	15	g.2,872,023_2,872,024del, g.2,872,103G>A	Sanger sequencing	CATTACAGGGGTTTTGTTTGCT	GCTGCATCTGACACACATGA
C15H1orf50	15	g.603,169T>C	Sanger sequencing	GTGTTGTCCAATGGCCGG	TCCCGCACTGCCTACCTC
DLGAP3	15	g.7,077,805_7,077,810del	Sanger sequencing	TTCGCCAAGTCCCACTCTTT	CTTGCGGTCCTTGCTCTTG
SLFNL1	15	g.2,064,277C>T	Sanger sequencing	TACACGCTCTCCTTCATCCC	ACACTCAGGCGGATCACC
P3H1	15	g.603,940G>C	Sanger sequencing	CGACCTGCGCTTCTTCGG	GGGAACACGAAGCCAAGTTT
HIVEP3	15	g.1,432,293G>A	Sanger sequencing	GGCTTGCTTGCTTCTCTCTC	CGGATGGAGGAAGTCTGTGT
HIVEP3	15	g.1,432,293G>A	Taqman genotyping	GCGCCCAGACAAAGAGAAG	CACCCACCTGCCATCCAA
HIVEP3	15	-	RT-qPCR	ACAGCTCCGCATCCTGAG	TTCCGAGGAAACCAGCGAA
ENSCAFG00000035604	15	-	RT-qPCR	GGCCTCCCTCCAACACAG	GAGAGATGGAGGGAGCTTACC
COL9A2	15	-	RT-qPCR	GGAGAAGGGCGATGTGGG	GTCCCATCCTTGCCATCGAT
EDN2	15	-	RT-qPCR	CAGACGTGTTCCAGGCTG	CTGGGGTCGCCTAGGAAAG
KCNQ4	15	-	RT-qPCR	GGAGCAGCACCGTCAGAA	CTCGTGTCGGTGGAGTACAG
ZMYND12	15	-	RT-qPCR	GATTTGAGACCGACACTGGC	GGGGTCTGTGTTGGATGTAGA
YWHAZ	13	-	RT-qPCR	GATGGCTCGAGAATACAGAGAG	CTCTGCTTGTGAAGCATTGG
GAPDH	27	-	RT-qPCR	CATTGCCCTCAATGACCAC	TCCTTGGAGGCCATGTAGAC
(a) Coordinates refer to the CanFam 3.1 annotation.
